# Supplementary material for: SARS-CoV-2-encoded small RNAs are able to repress the host expression of SERINC5 to facilitate viral replication
Source: Front Microbiol. 2023 Feb 16;14:1066493. doi: 10.3389/fmicb.2023.1066493 (PMC9978209; doi:10.3389/fmicb.2023.1066493)
Supplement: Supplementary file 1 [file Table_1.XLSX]

## Sheet: 12h DE
Table S1. Differentially-expressed svRNAs in the reanalysis of GSE148729 dataset. Differentially-expressed svRNAs in Calu3 cells infected with SARS-CoV-2 for 12 h (12h DE sheet) and 24h (24h DE sheet) with respect to non-infected cells. Yellow shadow highlight sequences containing the svRNA 2 sequence.
	SequenceID	Log2FoldChange	Pvalue	IHWPvalue	NormCounts_mock-4h_Mean	NormCounts_mock-4h_Sd	NormCounts_SARS-CoV-2-12h_Mean	NormCounts_SARS-CoV-2-12h_Sd	Annotation	Length	sstart	send	BlastEvalue	bitscore
CAAAACATTCCCACCAACAGAGCC	seq_536371	10.5602	1.87202e-68	4.66944e-64	0	0	3457.23	622.839	hCoV-19/Germany/BavPat1/2020|EPI_ISL_406862|2020-01-28	24	29299	29322	2.01e-06	48.1
CAAAACATTCCCACCAACAGAGCCT	seq_536390	9.81861	1.54509e-56	1.82762e-52	0	0	1910.27	311.65	hCoV-19/Germany/BavPat1/2020|EPI_ISL_406862|2020-01-28	25	29299	29323	5.66e-07	50.1
CAAAACATTCCCACCAACAGAGC	seq_536481	9.45491	2.80566e-51	1.39249e-47	0	0	1421.64	171.524	hCoV-19/Germany/BavPat1/2020|EPI_ISL_406862|2020-01-28	23	29299	29321	7.07e-06	46.1
ACAAAACATTCCCACCAACAGAGCC	seq_536448	9.01253	2.70952e-45	4.56082e-42	0	0	993.155	0.652923	hCoV-19/Germany/BavPat1/2020|EPI_ISL_406862|2020-01-28	25	29298	29322	5.66e-07	50.1
AAAACATTCCCACCAACAGAGCC	seq_536599	8.4524	3.55732e-38	3.36623e-35	0	0	641.983	86.232	hCoV-19/Germany/BavPat1/2020|EPI_ISL_406862|2020-01-28	23	29300	29322	7.07e-06	46.1
ACAAAACATTCCCACCAACAGAGC	seq_536579	7.92657	2.48755e-32	1.59097e-29	0	0	420.901	0.511784	hCoV-19/Germany/BavPat1/2020|EPI_ISL_406862|2020-01-28	24	29298	29321	2.01e-06	48.1
TGGAAGAGCCCTAATGTGT	seq_536447	7.75002	1.77794e-30	1.00275e-27	0	0	366.67	15.1447	hCoV-19/Germany/BavPat1/2020|EPI_ISL_406862|2020-01-28	19	29739	29757	0.001	38.2
AAAACATTCCCACCAACAGAGCCT	seq_536600	7.57658	9.83162e-29	4.80851e-26	0	0	320.057	1.88418	hCoV-19/Germany/BavPat1/2020|EPI_ISL_406862|2020-01-28	24	29300	29323	2.01e-06	48.1
ATGACAACCTTCTTGAAATACTCC	seq_551141	7.54224	2.58922e-28	1.09381e-25	0	0	314.716	55.7517	hCoV-19/Germany/BavPat1/2020|EPI_ISL_406862|2020-01-28	24	1551	1574	2.01e-06	48.1
CATTCCCACCAACAGAGCC	seq_536377	7.50229	5.34413e-28	2.32664e-25	0	0	302.382	16.0153	hCoV-19/Germany/BavPat1/2020|EPI_ISL_406862|2020-01-28	19	29304	29322	0.001	38.2
AAAACATTCCCACCAACAGAGC	seq_536907	7.47245	1.14423e-27	4.73248e-25	0	0	297.164	41.5027	hCoV-19/Germany/BavPat1/2020|EPI_ISL_406862|2020-01-28	22	29300	29321	2.44e-05	44.1
AACTGAGGGAGCCTTGAATACACC	seq_546578	7.44248	2.00742e-27	7.78517e-25	0	0	288.526	12.0705	hCoV-19/Germany/BavPat1/2020|EPI_ISL_406862|2020-01-28	24	28621	28644	2.01e-06	48.1
TATGGAAGAGCCCTAATGTGT	seq_536497	7.32217	2.8809e-26	1.08878e-23	0	0	263.383	26.6162	hCoV-19/Germany/BavPat1/2020|EPI_ISL_406862|2020-01-28	21	29737	29757	9.67e-05	42.1
TACAAAACATTCCCACCAACAGAGC	seq_536592	7.29628	4.79285e-26	1.74141e-23	0	0	257.58	10.564	hCoV-19/Germany/BavPat1/2020|EPI_ISL_406862|2020-01-28	25	29297	29321	5.66e-07	50.1
ATGGAAGAGCCCTAATGTGT	seq_536398	7.26605	9.62757e-26	3.24114e-23	0	0	252.568	28.5171	hCoV-19/Germany/BavPat1/2020|EPI_ISL_406862|2020-01-28	20	29738	29757	0.000327	40.1
ATAACACTTTGCTTCACACTC	seq_551149	7.00314	2.24269e-23	6.11136e-21	0	0	207.181	34.7586	hCoV-19/Germany/BavPat1/2020|EPI_ISL_406862|2020-01-28	21	27667	27687	9.67e-05	42.1
CTCATGCCTCTAAAAGCCCC	seq_551143	6.98805	2.73073e-23	7.36126e-21	0	0	203.088	10.1563	hCoV-19/Germany/BavPat1/2020|EPI_ISL_406862|2020-01-28	20	2399	2418	0.000327	40.1
GGCAGACGTGGTCCAGAACAAACCC	seq_551145	6.9632	4.44013e-23	1.17821e-20	0	0	199.269	7.91971	hCoV-19/Germany/BavPat1/2020|EPI_ISL_406862|2020-01-28	25	29042	29066	5.66e-07	50.1
CATTCCCACCAACAGAGCCT	seq_536370	6.9316	8.24869e-23	2.0541e-20	0	0	194.495	7.42826	hCoV-19/Germany/BavPat1/2020|EPI_ISL_406862|2020-01-28	20	29304	29323	0.000327	40.1
ACTCATGCCTCTAAAAGCCCC	seq_551147	6.78222	1.55194e-21	9.11722e-19	0	0	174.388	25.7031	hCoV-19/Germany/BavPat1/2020|EPI_ISL_406862|2020-01-28	21	2398	2418	9.67e-05	42.1
GCTGTTTTTCAGAGCGCTTCC	seq_551152	6.78094	1.64311e-21	9.56424e-19	0	0	174.954	31.4414	hCoV-19/Germany/BavPat1/2020|EPI_ISL_406862|2020-01-28	21	25498	25518	9.67e-05	42.1
GAGGGAGCCTTGAATACACC	seq_540832	6.69102	7.8585e-21	4.48899e-18	0	0	161.835	4.32873	hCoV-19/Germany/BavPat1/2020|EPI_ISL_406862|2020-01-28	20	28625	28644	0.000327	40.1
ATTCCCACCAACAGAGCC	seq_536449	6.68585	8.73543e-21	4.73706e-18	0	0	161.423	10.7399	hCoV-19/Germany/BavPat1/2020|EPI_ISL_406862|2020-01-28	18	29305	29322	0.003	36.2
ACATCATAAACCTCATAATT	seq_551151	6.67608	1.04452e-20	5.89012e-18	0	0	160.23	10.6171	hCoV-19/Germany/BavPat1/2020|EPI_ISL_406862|2020-01-28	20	27239	27258	0.000327	40.1
AATGACAACCTTCTTGAAATACTCC	seq_551146	6.67077	1.41312e-20	7.73857e-18	0	0	162.224	42.9058	hCoV-19/Germany/BavPat1/2020|EPI_ISL_406862|2020-01-28	25	1550	1574	5.66e-07	50.1
AACATTCCCACCAACAGAGCC	seq_536442	6.57367	6.59574e-20	3.30054e-17	0	0	148.207	7.7005	hCoV-19/Germany/BavPat1/2020|EPI_ISL_406862|2020-01-28	21	29302	29322	9.67e-05	42.1
CTTGCTGTTTTTCAGAGCGCTTCC	seq_551156	6.56884	7.26226e-20	3.82177e-17	0	0	147.827	11.8589	hCoV-19/Germany/BavPat1/2020|EPI_ISL_406862|2020-01-28	24	25495	25518	2.01e-06	48.1
CATCATAAACCTCATAATT	seq_551158	6.53928	1.31386e-19	6.4229e-17	0	0	145.582	25.8993	hCoV-19/Germany/BavPat1/2020|EPI_ISL_406862|2020-01-28	19	27240	27258	0.001	38.2
CTTGATTACATCATAAACCTC	seq_551159	6.51201	2.10905e-19	1.06318e-16	0	0	142.555	24.7482	hCoV-19/Germany/BavPat1/2020|EPI_ISL_406862|2020-01-28	21	27232	27252	9.67e-05	42.1
GATTACATCATAAACCTC	seq_551160	6.38437	2.1534e-18	9.57005e-16	0	0	131.401	38.7111	hCoV-19/Germany/BavPat1/2020|EPI_ISL_406862|2020-01-28	18	27235	27252	0.003	36.2
TCCCACCAACAGAGCCT	seq_536344	6.37274	2.15759e-18	9.85978e-16	0	0	127.537	9.77029	hCoV-19/Germany/BavPat1/2020|EPI_ISL_406862|2020-01-28	17	29307	29323	0.01	34.2
TAACACTTTGCTTCACACTC	seq_551154	6.3353	4.30814e-18	1.85944e-15	0	0	124.693	22.4235	hCoV-19/Germany/BavPat1/2020|EPI_ISL_406862|2020-01-28	20	27668	27687	0.000327	40.1
CAACTGAGGGAGCCTTGAATACACC	seq_540366	6.24735	1.78347e-17	7.25359e-15	0	0	116.676	17.8868	hCoV-19/Germany/BavPat1/2020|EPI_ISL_406862|2020-01-28	25	28620	28644	5.66e-07	50.1
AACATTCCCACCAACAGAGC	seq_536607	6.07121	2.83016e-16	9.99226e-14	0	0	102.093	11.3486	hCoV-19/Germany/BavPat1/2020|EPI_ISL_406862|2020-01-28	20	29302	29321	0.000327	40.1
CACTTTGCTTCACACTC	seq_551162	6.05159	3.74734e-16	1.28037e-13	0	0	100.291	0.589851	hCoV-19/Germany/BavPat1/2020|EPI_ISL_406862|2020-01-28	17	27671	27687	0.01	34.2
AATCTTGATTACATCATAAACCTC	seq_551171	6.03878	5.17505e-16	1.8347e-13	0	0	101.128	27.1998	hCoV-19/Germany/BavPat1/2020|EPI_ISL_406862|2020-01-28	24	27229	27252	2.01e-06	48.1
GTAATTTTAAAGTTACAAAAGG	seq_551172	5.98573	1.10146e-15	3.51178e-13	0	0	96.6461	20.862	hCoV-19/Germany/BavPat1/2020|EPI_ISL_406862|2020-01-28	22	1731	1752	2.44e-05	44.1
TGATTACATCATAAACCTC	seq_551179	5.95626	1.9071e-15	5.90243e-13	0	0	96.0607	32.5548	hCoV-19/Germany/BavPat1/2020|EPI_ISL_406862|2020-01-28	19	27234	27252	0.001	38.2
TGAGGGAGCCTTGAATACACC	seq_544193	5.9377	2.13099e-15	6.90114e-13	0	0	92.5442	10.3657	hCoV-19/Germany/BavPat1/2020|EPI_ISL_406862|2020-01-28	21	28624	28644	9.67e-05	42.1
GACGTGGTCCAGAACAAACCC	seq_537002	5.92744	2.78138e-15	8.87936e-13	0	0	93.413	27.2452	hCoV-19/Germany/BavPat1/2020|EPI_ISL_406862|2020-01-28	21	29046	29066	9.67e-05	42.1
GCAGACGTGGTCCAGAACAAACCC	seq_551165	5.91213	3.06669e-15	9.49561e-13	0	0	90.5687	4.94864	hCoV-19/Germany/BavPat1/2020|EPI_ISL_406862|2020-01-28	24	29043	29066	2.01e-06	48.1
ATCTAGGTTTTGTCCGGGTGTGACC	seq_551169	5.90052	3.6245e-15	1.10677e-12	0	0	89.8096	3.36823	hCoV-19/Germany/BavPat1/2020|EPI_ISL_406862|2020-01-28	25	177	201	5.66e-07	50.1
CAAAACATTCCCACCAACAG	seq_538265	5.88342	4.68299e-15	1.41692e-12	0	0	88.7898	6.62126	hCoV-19/Germany/BavPat1/2020|EPI_ISL_406862|2020-01-28	20	29299	29318	0.000327	40.1
AGGGAGCCTTGAATACACC	seq_549907	5.84127	8.56696e-15	2.52296e-12	0	0	85.9683	2.06419	hCoV-19/Germany/BavPat1/2020|EPI_ISL_406862|2020-01-28	19	28626	28644	0.001	38.2
TGGTAATTTTAAAGTTACAAAAGG	seq_551168	5.8291	1.02443e-14	3.05335e-12	0	0	85.2412	4.65754	hCoV-19/Germany/BavPat1/2020|EPI_ISL_406862|2020-01-28	24	1729	1752	2.01e-06	48.1
ATATGGAAGAGCCCTAATGTGT	seq_536759	5.7762	2.16416e-14	6.12792e-12	0	0	82.008	1.72566	hCoV-19/Germany/BavPat1/2020|EPI_ISL_406862|2020-01-28	22	29736	29757	2.44e-05	44.1
TATAACACTTTGCTTCACACTC	seq_551175	5.73728	3.74901e-14	9.8861e-12	0	0	79.7946	4.85583	hCoV-19/Germany/BavPat1/2020|EPI_ISL_406862|2020-01-28	22	27666	27687	2.44e-05	44.1
GACGCATACAAAACATTCCCACC	seq_536484	5.74859	3.83677e-14	1.0592e-11	0	0	82.9316	31.2033	hCoV-19/Germany/BavPat1/2020|EPI_ISL_406862|2020-01-28	23	29291	29313	7.07e-06	46.1
ACATTCCCACCAACAGAGCC	seq_536614	5.71476	5.17339e-14	1.3937e-11	0	0	78.5463	7.8652	hCoV-19/Germany/BavPat1/2020|EPI_ISL_406862|2020-01-28	20	29303	29322	0.000327	40.1
GAAGGGAGCAGAGGCGGC	seq_551181	5.67446	8.94319e-14	4.30635e-11	0	0	76.3008	6.17519	hCoV-19/Germany/BavPat1/2020|EPI_ISL_406862|2020-01-28	18	28739	28756	0.003	36.2
CATTCCCACCAACAGAGC	seq_536510	5.67216	9.66711e-14	4.6162e-11	0	0	76.8221	16.3029	hCoV-19/Germany/BavPat1/2020|EPI_ISL_406862|2020-01-28	18	29304	29321	0.003	36.2
GATTACATCATAAACCTCAT	seq_551189	5.65032	1.30036e-13	8.11962e-11	0	0	75.6285	16.18	hCoV-19/Germany/BavPat1/2020|EPI_ISL_406862|2020-01-28	20	27235	27254	0.000327	40.1
GGAAGAGCCCTAATGTGT	seq_536445	5.64884	1.34293e-13	6.0604e-11	0	0	75.7154	17.868	hCoV-19/Germany/BavPat1/2020|EPI_ISL_406862|2020-01-28	18	29740	29757	0.003	36.2
ATCTTGATTACATCATAAACCTC	seq_551203	5.65127	1.47794e-13	8.76543e-11	0	0	77.604	31.4944	hCoV-19/Germany/BavPat1/2020|EPI_ISL_406862|2020-01-28	23	27230	27252	7.07e-06	46.1
TCTTGATTACATCATAAACCTC	seq_551176	5.63665	1.48393e-13	6.98677e-11	0	0	74.1196	1.60486	hCoV-19/Germany/BavPat1/2020|EPI_ISL_406862|2020-01-28	22	27231	27252	2.44e-05	44.1
ACTAAAAACAGTAAAGTAC	seq_551183	5.6194	1.88682e-13	8.65442e-11	0	0	73.3604	6.71201	hCoV-19/Germany/BavPat1/2020|EPI_ISL_406862|2020-01-28	19	16744	16762	0.001	38.2
GTGGTAATTTTAAAGTTACAAAAGG	seq_551198	5.60834	2.43096e-13	1.04593e-10	0	0	74.2291	23.5915	hCoV-19/Germany/BavPat1/2020|EPI_ISL_406862|2020-01-28	25	1728	1752	5.66e-07	50.1
ATCATAAACCTCATAATT	seq_551187	5.59635	2.61618e-13	1.50775e-10	0	0	72.4275	11.653	hCoV-19/Germany/BavPat1/2020|EPI_ISL_406862|2020-01-28	18	27241	27258	0.003	36.2
CGATCGAGTGTACAGTGAAC	seq_551191	5.58451	3.07442e-13	1.78377e-10	0	0	71.8741	12.4355	hCoV-19/Germany/BavPat1/2020|EPI_ISL_406862|2020-01-28	20	29696	29715	0.000327	40.1
CGGTGGACAAATTGTCACCTGTGC	seq_551197	5.56651	4.10744e-13	1.70609e-10	0	0	71.6683	19.9699	hCoV-19/Germany/BavPat1/2020|EPI_ISL_406862|2020-01-28	24	2191	2214	2.01e-06	48.1
CGTGGTGGTGACGGTAAAATG	seq_551192	5.51384	7.63347e-13	3.05527e-10	0	0	68.1197	8.69105	hCoV-19/Germany/BavPat1/2020|EPI_ISL_406862|2020-01-28	21	28502	28522	9.67e-05	42.1
AGATTTCATCTAAACGAAC	seq_551202	5.51857	7.68078e-13	3.07388e-10	0	0	69.2812	19.7241	hCoV-19/Germany/BavPat1/2020|EPI_ISL_406862|2020-01-28	19	28193	28211	0.001	38.2
CAAAACATTCCCACCAAC	seq_537022	5.50383	8.60302e-13	3.42124e-10	0	0	67.4247	4.81252	hCoV-19/Germany/BavPat1/2020|EPI_ISL_406862|2020-01-28	18	29299	29316	0.003	36.2
ATAGCAGTCCAGATGACC	seq_551210	5.50777	9.41099e-13	3.70767e-10	0	0	69.6287	26.4759	hCoV-19/Germany/BavPat1/2020|EPI_ISL_406862|2020-01-28	18	28449	28466	0.003	36.2
ATGTGACTTATGTCCCTGCAC	seq_551184	5.48343	1.11254e-12	4.26284e-10	0	0	66.4049	1.55949	hCoV-19/Germany/BavPat1/2020|EPI_ISL_406862|2020-01-28	21	24699	24719	9.67e-05	42.1
CCCACCAACAGAGCCTAAAAAGGAC	seq_536391	5.43496	2.33924e-12	8.18675e-10	0	0	65.9611	24.4194	hCoV-19/Germany/BavPat1/2020|EPI_ISL_406862|2020-01-28	25	29308	29332	5.66e-07	50.1
ATGCTTCAGTTGTAAACATTC	seq_551190	5.39322	3.47201e-12	1.58178e-09	0	0	62.2709	1.14553	hCoV-19/Germany/BavPat1/2020|EPI_ISL_406862|2020-01-28	21	25026	25046	9.67e-05	42.1
AGATTGAACCAGCTTGAGAGC	seq_540191	5.39599	3.50477e-12	1.20205e-09	0	0	63.0527	14.046	hCoV-19/Germany/BavPat1/2020|EPI_ISL_406862|2020-01-28	21	28895	28915	9.67e-05	42.1
GACAACCTTCTTGAAATACTCC	seq_551193	5.30962	9.66846e-12	4.24776e-09	0	0	58.6902	1.51411	hCoV-19/Germany/BavPat1/2020|EPI_ISL_406862|2020-01-28	22	1553	1574	2.44e-05	44.1
ATTCCCACCAACAGAGC	seq_536859	5.29626	1.135e-11	4.74655e-09	0	0	58.1368	0.73157	hCoV-19/Germany/BavPat1/2020|EPI_ISL_406862|2020-01-28	17	29305	29321	0.01	34.2
TAGCAGTCCAGATGACC	seq_551178	5.29918	1.2145e-11	5.28137e-09	0	0	59.4814	20.7412	hCoV-19/Germany/BavPat1/2020|EPI_ISL_406862|2020-01-28	17	28450	28466	0.01	34.2
ATTCCCACCAACAGAGCCT	seq_536531	5.28685	1.28348e-11	4.01226e-09	0	0	57.931	6.80276	hCoV-19/Germany/BavPat1/2020|EPI_ISL_406862|2020-01-28	19	29305	29323	0.001	38.2
GGAAATGAAGAGTGAAAAGC	seq_551216	5.2569	1.85692e-11	5.89325e-09	0	0	56.9112	10.0558	hCoV-19/Germany/BavPat1/2020|EPI_ISL_406862|2020-01-28	20	3784	3803	0.000327	40.1
CAATAGCAGTCCAGATGACC	seq_551199	5.2368	2.30173e-11	9.58003e-09	0	0	55.7497	0.977293	hCoV-19/Germany/BavPat1/2020|EPI_ISL_406862|2020-01-28	20	28447	28466	0.000327	40.1
TATATGGAAGAGCCCTAATGTGT	seq_536717	5.22241	2.87088e-11	1.15694e-08	0	0	55.9783	14.9968	hCoV-19/Germany/BavPat1/2020|EPI_ISL_406862|2020-01-28	23	29735	29757	7.07e-06	46.1
GGAGCCTTGAATACACC	seq_550724	5.1963	3.74793e-11	1.12418e-08	0	0	54.4372	8.12212	hCoV-19/Germany/BavPat1/2020|EPI_ISL_406862|2020-01-28	17	28628	28644	0.01	34.2
AACTTCCTCAAGGAACAACATTGCC	seq_538585	5.16463	5.36742e-11	1.95842e-08	0	0	53.1568	6.31131	hCoV-19/Germany/BavPat1/2020|EPI_ISL_406862|2020-01-28	25	28698	28722	5.66e-07	50.1
GGTGGACAAATTGTCACCTGTGC	seq_551220	5.14858	6.46437e-11	2.3223e-08	0	0	52.6034	7.09385	hCoV-19/Germany/BavPat1/2020|EPI_ISL_406862|2020-01-28	23	2192	2214	7.07e-06	46.1
AACATTCCCACCAACAGAGCCT	seq_536561	5.1445	7.00587e-11	1.96535e-08	0	0	52.9509	13.8456	hCoV-19/Germany/BavPat1/2020|EPI_ISL_406862|2020-01-28	22	29302	29323	2.44e-05	44.1
GTAACATCTGTTACACACCATC	seq_551231	5.09733	1.17409e-10	3.04403e-08	0	0	51.0303	11.1294	hCoV-19/Germany/BavPat1/2020|EPI_ISL_406862|2020-01-28	22	8889	8910	2.44e-05	44.1
CAAGTTTTGGACCACTAGTGAG	seq_551196	5.08879	1.28714e-10	3.31566e-08	0	0	50.5411	9.90847	hCoV-19/Germany/BavPat1/2020|EPI_ISL_406862|2020-01-28	22	14357	14378	2.44e-05	44.1
GTTTTTCAGAGCGCTTCC	seq_551204	5.0792	1.41647e-10	3.77518e-08	0	0	50.0746	7.43798	hCoV-19/Germany/BavPat1/2020|EPI_ISL_406862|2020-01-28	18	25501	25518	0.003	36.2
TAACTAAAAACAGTAAAGTAC	seq_551236	5.0778	1.48125e-10	5.00185e-08	0	0	50.5638	13.5999	hCoV-19/Germany/BavPat1/2020|EPI_ISL_406862|2020-01-28	21	16742	16762	9.67e-05	42.1
TAGATTTCATCTAAACGAAC	seq_551232	5.04738	2.01566e-10	6.92738e-08	0	0	49.1096	8.41321	hCoV-19/Germany/BavPat1/2020|EPI_ISL_406862|2020-01-28	20	28192	28211	0.000327	40.1
GAAGGGAGCAGAGGCGGCAGTC	seq_551195	5.04117	2.22597e-10	5.72094e-08	0	0	49.1738	13.4072	hCoV-19/Germany/BavPat1/2020|EPI_ISL_406862|2020-01-28	22	28739	28760	2.44e-05	44.1
ATTACATCATAAACCTC	seq_551188	5.02258	2.9017e-10	9.33454e-08	0	0	49.3796	20.9415	hCoV-19/Germany/BavPat1/2020|EPI_ISL_406862|2020-01-28	17	27236	27252	0.01	34.2
ATACAAAACATTCCCACCAACAG	seq_540291	5.01084	2.95977e-10	7.49237e-08	0	0	47.6554	3.22651	hCoV-19/Germany/BavPat1/2020|EPI_ISL_406862|2020-01-28	23	29296	29318	7.07e-06	46.1
TCATGCCTCTAAAAGCCCC	seq_551208	5.00828	3.08661e-10	7.74287e-08	0	0	47.6875	7.6837	hCoV-19/Germany/BavPat1/2020|EPI_ISL_406862|2020-01-28	19	2400	2418	0.001	38.2
GAATCTTGATTACATCATAAACCTC	seq_551244	4.98816	3.95961e-10	1.30809e-07	0	0	47.6234	14.1367	hCoV-19/Germany/BavPat1/2020|EPI_ISL_406862|2020-01-28	25	27228	27252	5.66e-07	50.1
CTATATGGAAGAGCCCTAATGTGT	seq_536653	4.95697	5.30079e-10	3.73055e-07	0	0	45.9954	5.57414	hCoV-19/Germany/BavPat1/2020|EPI_ISL_406862|2020-01-28	24	29734	29757	2.01e-06	48.1
GAGAGCCTTGTCCCTGGTTTCAACG	seq_551245	4.95341	5.67204e-10	3.35334e-07	0	0	46.3429	12.3259	hCoV-19/Germany/BavPat1/2020|EPI_ISL_406862|2020-01-28	25	215	239	5.66e-07	50.1
GTAACATCTGTTACACACC	seq_551221	4.94706	5.86074e-10	4.04643e-07	0	0	45.561	2.86559	hCoV-19/Germany/BavPat1/2020|EPI_ISL_406862|2020-01-28	19	8889	8907	0.001	38.2
CCACCAACAGAGCCTAAAAAGGAC	seq_536339	4.92602	7.32796e-10	5.28779e-07	0	0	44.9208	3.77099	hCoV-19/Germany/BavPat1/2020|EPI_ISL_406862|2020-01-28	24	29309	29332	2.01e-06	48.1
GGTAACATCTGTTACACACCATC	seq_551246	4.91715	8.22631e-10	5.53529e-07	0	0	45.0625	10.5151	hCoV-19/Germany/BavPat1/2020|EPI_ISL_406862|2020-01-28	23	8888	8910	7.07e-06	46.1
CAACCTTCTTGAAATACTCC	seq_551239	4.85952	1.45967e-09	1.00223e-06	0	0	42.9681	4.42301	hCoV-19/Germany/BavPat1/2020|EPI_ISL_406862|2020-01-28	20	1555	1574	0.000327	40.1
TAATTTTAAAGTTACAAAAGG	seq_551227	4.85056	1.59544e-09	1.01994e-06	0	0	42.6206	2.32877	hCoV-19/Germany/BavPat1/2020|EPI_ISL_406862|2020-01-28	21	1732	1752	9.67e-05	42.1
ACAACCTTCTTGAAATACTCC	seq_551229	4.83181	1.92838e-09	1.2206e-06	0	0	42.0672	1.54623	hCoV-19/Germany/BavPat1/2020|EPI_ISL_406862|2020-01-28	21	1554	1574	9.67e-05	42.1
CAAAACATTCCCACCAACAGAG	seq_542149	4.81794	2.26367e-09	1.40404e-06	0	0	42.0352	9.36399	hCoV-19/Germany/BavPat1/2020|EPI_ISL_406862|2020-01-28	22	29299	29320	2.44e-05	44.1
TTCCCACCAACAGAGCC	seq_536598	4.81482	2.38627e-09	1.24688e-06	0	0	42.0993	12.4564	hCoV-19/Germany/BavPat1/2020|EPI_ISL_406862|2020-01-28	17	29306	29322	0.01	34.2
CTTGATTACATCATAAACCTCAT	seq_551243	4.79798	2.72357e-09	1.62839e-06	0	0	41.2212	5.0827	hCoV-19/Germany/BavPat1/2020|EPI_ISL_406862|2020-01-28	23	27232	27254	7.07e-06	46.1
CCAATTAACACCAATAGCAGTCC	seq_551319	4.7943	3.27236e-09	1.91893e-06	0	0	43.4573	25.4609	hCoV-19/Germany/BavPat1/2020|EPI_ISL_406862|2020-01-28	23	28436	28458	7.07e-06	46.1
GGTAATTTTAAAGTTACAAAAGG	seq_551247	4.77635	3.37052e-09	1.98037e-06	0	0	40.581	4.17729	hCoV-19/Germany/BavPat1/2020|EPI_ISL_406862|2020-01-28	23	1730	1752	7.07e-06	46.1
CTGTGGTAATTTTAAAGTTAC	seq_551266	4.77129	3.67152e-09	2.13014e-06	0	0	41.0154	12.617	hCoV-19/Germany/BavPat1/2020|EPI_ISL_406862|2020-01-28	21	1726	1746	9.67e-05	42.1
CGTGGTGGTGACGGTAAAAT	seq_551234	4.69732	7.28724e-09	3.95761e-06	0	0	38.3997	3.60276	hCoV-19/Germany/BavPat1/2020|EPI_ISL_406862|2020-01-28	20	28502	28521	0.000327	40.1
ACCGCAGAGACAGAAGAAACAGC	seq_551249	4.68623	8.07899e-09	4.33424e-06	0	0	38.107	2.24362	hCoV-19/Germany/BavPat1/2020|EPI_ISL_406862|2020-01-28	23	29365	29387	7.07e-06	46.1
AACTAAAAACAGTAAAGTAC	seq_551271	4.68499	8.40192e-09	4.47123e-06	0	0	38.5414	10.6834	hCoV-19/Germany/BavPat1/2020|EPI_ISL_406862|2020-01-28	20	16743	16762	0.000327	40.1
GCCTACTCATGCCTCTAAAAGCCCC	seq_551279	4.66292	1.03165e-08	5.68703e-06	0	0	37.9011	9.77795	hCoV-19/Germany/BavPat1/2020|EPI_ISL_406862|2020-01-28	25	2394	2418	5.66e-07	50.1
GAAGAAGAGCAAGAAGAAGAT	seq_551290	4.66056	1.06447e-08	4.71781e-06	0	0	37.988	11.4659	hCoV-19/Germany/BavPat1/2020|EPI_ISL_406862|2020-01-28	21	3125	3145	9.67e-05	42.1
TGATTACATCATAAACCTCAT	seq_551262	4.59283	1.94508e-08	8.07255e-06	0	0	35.8067	3.68585	hCoV-19/Germany/BavPat1/2020|EPI_ISL_406862|2020-01-28	21	27234	27254	9.67e-05	42.1
AAGAGACACACTTTCTCTAACTACC	seq_551212	4.598	2.01225e-08	1.04044e-05	0	0	37.0645	18.0117	hCoV-19/Germany/BavPat1/2020|EPI_ISL_406862|2020-01-28	25	13603	13627	5.66e-07	50.1
ATACAAAACATTCCCACCAAC	seq_537158	4.58995	2.0456e-08	1.00088e-05	0	0	36.1542	10.4376	hCoV-19/Germany/BavPat1/2020|EPI_ISL_406862|2020-01-28	21	29296	29316	9.67e-05	42.1
TGACAACCTTCTTGAAATACTCC	seq_551248	4.58042	2.18019e-08	1.0605e-05	0	0	35.4592	3.06594	hCoV-19/Germany/BavPat1/2020|EPI_ISL_406862|2020-01-28	23	1552	1574	7.07e-06	46.1
CTACTCATGCCTCTAAAAGCCCC	seq_551235	4.53061	3.49566e-08	1.5806e-05	0	0	34.5584	9.03518	hCoV-19/Germany/BavPat1/2020|EPI_ISL_406862|2020-01-28	23	2396	2418	7.07e-06	46.1
TCGGTGGACAAATTGTCACCTGTGC	seq_551237	4.53061	3.49566e-08	1.67499e-05	0	0	34.5584	9.03518	hCoV-19/Germany/BavPat1/2020|EPI_ISL_406862|2020-01-28	25	2190	2214	5.66e-07	50.1
GAAGAGCCCTAATGTGT	seq_536641	4.52376	3.65803e-08	1.65873e-05	0	0	34.1788	4.87675	hCoV-19/Germany/BavPat1/2020|EPI_ISL_406862|2020-01-28	17	29741	29757	0.01	34.2
CTGTTTTTCAGAGCGCTTCC	seq_551273	4.51759	3.85373e-08	1.82192e-05	0	0	34.0598	4.34553	hCoV-19/Germany/BavPat1/2020|EPI_ISL_406862|2020-01-28	20	25499	25518	0.000327	40.1
GAAGAAGAGCAAGAAGAAG	seq_551289	4.51788	3.86071e-08	1.73301e-05	0	0	34.1467	6.03347	hCoV-19/Germany/BavPat1/2020|EPI_ISL_406862|2020-01-28	19	3125	3143	0.001	38.2
GATTACATCATAAACCTCATAATT	seq_551278	4.46346	6.19713e-08	3.85003e-05	0	0	32.7794	2.53472	hCoV-19/Germany/BavPat1/2020|EPI_ISL_406862|2020-01-28	24	27235	27258	2.01e-06	48.1
ACGATCGAGTGTACAGTGAAC	seq_551307	4.46432	6.22948e-08	4.49804e-05	0	0	33.04	7.59856	hCoV-19/Germany/BavPat1/2020|EPI_ISL_406862|2020-01-28	21	29695	29715	9.67e-05	42.1
GAAGGGAGCAGAGGCGGCAGT	seq_551274	4.43503	7.9266e-08	4.76136e-05	0	0	32.1392	1.62931	hCoV-19/Germany/BavPat1/2020|EPI_ISL_406862|2020-01-28	21	28739	28759	9.67e-05	42.1
AGACGAATTCGTGGTGGTGACGGT	seq_551253	4.41539	9.45778e-08	5.51622e-05	0	0	31.7917	5.12247	hCoV-19/Germany/BavPat1/2020|EPI_ISL_406862|2020-01-28	24	28493	28516	2.01e-06	48.1
TACATCATAAACCTCATAATT	seq_551293	4.40835	9.97438e-08	7.08042e-05	0	0	31.5859	2.41186	hCoV-19/Germany/BavPat1/2020|EPI_ISL_406862|2020-01-28	21	27238	27258	9.67e-05	42.1
CCTTCTTGAAATACTCC	seq_551265	4.40186	1.05356e-07	7.04095e-05	0	0	31.4121	0.964035	hCoV-19/Germany/BavPat1/2020|EPI_ISL_406862|2020-01-28	17	1558	1574	0.01	34.2
AAGACTAAAAATGTTAC	seq_551304	4.38167	1.25672e-07	8.67467e-05	0	0	31.1194	4.88235	hCoV-19/Germany/BavPat1/2020|EPI_ISL_406862|2020-01-28	17	21007	21023	0.01	34.2
TACGATATATAGTCTACTCTTGTGC	seq_551302	4.38071	1.26281e-07	7.05416e-05	0	0	31.0325	3.1944	hCoV-19/Germany/BavPat1/2020|EPI_ISL_406862|2020-01-28	25	29536	29560	5.66e-07	50.1
ACATTCCCACCAACAGAGCCT	seq_536701	4.37872	1.28168e-07	7.90432e-05	0	0	30.9456	1.50645	hCoV-19/Germany/BavPat1/2020|EPI_ISL_406862|2020-01-28	21	29303	29323	9.67e-05	42.1
ATTACATCATAAACCTCAT	seq_551272	4.37537	1.31806e-07	8.54931e-05	0	0	30.8588	0.181493	hCoV-19/Germany/BavPat1/2020|EPI_ISL_406862|2020-01-28	19	27236	27254	0.001	38.2
AGATCTGAGGACAAGAGGGC	seq_540189	4.37439	1.35165e-07	8.73598e-05	0	0	31.0646	7.71582	hCoV-19/Germany/BavPat1/2020|EPI_ISL_406862|2020-01-28	20	12260	12279	0.000327	40.1
ACGCATACAAAACATTCCCACC	seq_536628	4.3578	1.54011e-07	9.72478e-05	0	0	30.5981	5.24533	hCoV-19/Germany/BavPat1/2020|EPI_ISL_406862|2020-01-28	22	29292	29313	2.44e-05	44.1
GAAATGAAGAGTGAAAAGC	seq_551338	4.34982	1.66514e-07	0.000109573	0	0	30.7398	9.04078	hCoV-19/Germany/BavPat1/2020|EPI_ISL_406862|2020-01-28	19	3785	3803	0.001	38.2
GACTTATGTCCCTGCAC	seq_551275	4.34402	1.7142e-07	0.000112419	0	0	30.2185	1.0869	hCoV-19/Germany/BavPat1/2020|EPI_ISL_406862|2020-01-28	17	24703	24719	0.01	34.2
AGGAGACATTATACTTAAACCAGC	seq_551316	4.32298	2.0592e-07	0.000106701	0	0	30.0127	6.44743	hCoV-19/Germany/BavPat1/2020|EPI_ISL_406862|2020-01-28	24	6427	6450	2.01e-06	48.1
CAACAGAGCCTAAAAAGGAC	seq_536333	4.32298	2.0592e-07	0.000106701	0	0	30.0127	6.44743	hCoV-19/Germany/BavPat1/2020|EPI_ISL_406862|2020-01-28	20	29313	29332	0.000327	40.1
AACCAATGGAGATTGATTAAACG	seq_551282	4.31644	2.15215e-07	0.000129327	0	0	29.6652	0.304354	hCoV-19/Germany/BavPat1/2020|EPI_ISL_406862|2020-01-28	23	27314	27336	7.07e-06	46.1
AACAGAGCCTAAAAAGGAC	seq_536345	4.29107	2.64979e-07	0.000133051	0	0	29.1987	2.16613	hCoV-19/Germany/BavPat1/2020|EPI_ISL_406862|2020-01-28	19	29314	29332	0.001	38.2
GATCGAGTGTACAGTGAAC	seq_551309	4.29107	2.64979e-07	0.00013268	0	0	29.1987	2.16613	hCoV-19/Germany/BavPat1/2020|EPI_ISL_406862|2020-01-28	19	29697	29715	0.001	38.2
GTTTATAACACTTTGCTTCACACTC	seq_551340	4.26195	3.38114e-07	0.000181677	0	0	28.8191	6.32457	hCoV-19/Germany/BavPat1/2020|EPI_ISL_406862|2020-01-28	25	27663	27687	5.66e-07	50.1
TGATTACATCATAAACCTCATAATT	seq_551303	4.2549	3.54523e-07	0.000210586	0	0	28.4716	0.427216	hCoV-19/Germany/BavPat1/2020|EPI_ISL_406862|2020-01-28	25	27234	27258	5.66e-07	50.1
AACACTTTGCTTCACACTC	seq_551252	4.24082	4.06832e-07	0.000213081	0	0	28.5906	9.64949	hCoV-19/Germany/BavPat1/2020|EPI_ISL_406862|2020-01-28	19	27669	27687	0.001	38.2
GATGAAATTTCAATGGCCAC	seq_551267	4.23487	4.19514e-07	0.00021872	0	0	28.211	5.49105	hCoV-19/Germany/BavPat1/2020|EPI_ISL_406862|2020-01-28	20	17302	17321	0.000327	40.1
ACATCATAAACCTCATAAT	seq_551306	4.22524	4.48765e-07	0.000210169	0	0	27.9183	0.355327	hCoV-19/Germany/BavPat1/2020|EPI_ISL_406862|2020-01-28	19	27239	27257	0.001	38.2
CACCAATAGCAGTCCAGATGACC	seq_551370	4.22375	4.66e-07	0.000238774	0	0	28.4396	10.483	hCoV-19/Germany/BavPat1/2020|EPI_ISL_406862|2020-01-28	23	28444	28466	7.07e-06	46.1
CATGCCTCTAAAAGCCCC	seq_551350	4.19814	5.60181e-07	0.000292821	0	0	27.6256	6.20171	hCoV-19/Germany/BavPat1/2020|EPI_ISL_406862|2020-01-28	18	2401	2418	0.003	36.2
TTGCTGAATAAGCATATTGACGC	seq_551281	4.16907	7.02209e-07	0.000372064	0	0	27.0175	5.61392	hCoV-19/Germany/BavPat1/2020|EPI_ISL_406862|2020-01-28	23	29273	29295	7.07e-06	46.1
ACTGAGGGAGCCTTGAATACACC	seq_546669	4.16452	7.28687e-07	0.000315609	0	0	27.0722	6.98425	hCoV-19/Germany/BavPat1/2020|EPI_ISL_406862|2020-01-28	23	28622	28644	7.07e-06	46.1
CACATTGGCACCCGCAATCCTGCT	seq_551369	4.16192	7.48171e-07	0.000372064	0	0	27.1591	8.6722	hCoV-19/Germany/BavPat1/2020|EPI_ISL_406862|2020-01-28	24	28652	28675	2.01e-06	48.1
TGCTTCAGTTGTAAACATTC	seq_551392	4.15803	7.76647e-07	0.00033178	0	0	27.246	10.3601	hCoV-19/Germany/BavPat1/2020|EPI_ISL_406862|2020-01-28	20	25027	25046	0.000327	40.1
AGAGACACACTTTCTCTAACTACC	seq_551331	4.13036	9.36924e-07	0.000426445	0	0	26.2583	2.70295	hCoV-19/Germany/BavPat1/2020|EPI_ISL_406862|2020-01-28	24	13604	13627	2.01e-06	48.1
TTGATTACATCATAAACCTC	seq_551329	4.12748	9.56383e-07	0.000433285	0	0	26.1714	1.01501	hCoV-19/Germany/BavPat1/2020|EPI_ISL_406862|2020-01-28	20	27233	27252	0.000327	40.1
ATGTAGAAACATTTTACCC	seq_551381	4.12618	9.85819e-07	0.000495253	0	0	26.6058	9.45474	hCoV-19/Germany/BavPat1/2020|EPI_ISL_406862|2020-01-28	19	20576	20594	0.001	38.2
TACATCATAAACCTCAT	seq_551390	4.12618	9.85819e-07	0.000402971	0	0	26.6058	9.45474	hCoV-19/Germany/BavPat1/2020|EPI_ISL_406862|2020-01-28	17	27238	27254	0.01	34.2
CGCAGAAGGGAGCAGAGGCGGC	seq_551287	4.10001	1.18706e-06	0.000474123	0	0	25.8239	5.73678	hCoV-19/Germany/BavPat1/2020|EPI_ISL_406862|2020-01-28	22	28735	28756	2.44e-05	44.1
CATGTAGAAACATTTTACCC	seq_551256	4.09035	1.30821e-06	0.000625204	0	0	26.1166	11.5832	hCoV-19/Germany/BavPat1/2020|EPI_ISL_406862|2020-01-28	20	20575	20594	0.000327	40.1
GGACAAATTGTCACCTGTGC	seq_551314	4.08518	1.31496e-06	0.000514089	0	0	25.4443	1.57834	hCoV-19/Germany/BavPat1/2020|EPI_ISL_406862|2020-01-28	20	2195	2214	0.000327	40.1
AACTAAGGGCACACTAGAACC	seq_551358	4.06135	1.57298e-06	0.000654979	0	0	25.1516	4.26804	hCoV-19/Germany/BavPat1/2020|EPI_ISL_406862|2020-01-28	21	17418	17438	9.67e-05	42.1
ACCAATAGCAGTCCAGATGACC	seq_551473	4.06653	1.58943e-06	0.000696621	0	0	26.3131	15.3011	hCoV-19/Germany/BavPat1/2020|EPI_ISL_406862|2020-01-28	22	28445	28466	2.44e-05	44.1
TGACTTATGTCCCTGCAC	seq_551324	4.05221	1.67629e-06	0.0011107	0	0	24.891	0.7958	hCoV-19/Germany/BavPat1/2020|EPI_ISL_406862|2020-01-28	18	24702	24719	0.003	36.2
GGTAACATCTGTTACACACC	seq_551257	4.04522	1.83361e-06	0.000675611	0	0	25.4764	12.4886	hCoV-19/Germany/BavPat1/2020|EPI_ISL_406862|2020-01-28	20	8888	8907	0.000327	40.1
CAAAACATTCCCACCAACAGA	seq_539334	4.02221	2.08584e-06	0.0016489	0	0	24.4245	1.67469	hCoV-19/Germany/BavPat1/2020|EPI_ISL_406862|2020-01-28	21	29299	29319	9.67e-05	42.1
TCCTCAAGGAACAACATTGCC	seq_541376	4.02221	2.08584e-06	0.00130733	0	0	24.4245	1.67469	hCoV-19/Germany/BavPat1/2020|EPI_ISL_406862|2020-01-28	21	28702	28722	9.67e-05	42.1
TCTTGATTACATCATAAACCTCAT	seq_551356	4.02221	2.08584e-06	0.00133461	0	0	24.4245	1.67469	hCoV-19/Germany/BavPat1/2020|EPI_ISL_406862|2020-01-28	24	27231	27254	2.01e-06	48.1
CTTCCTCAAGGAACAACATTGCC	seq_538827	4.02109	2.1352e-06	0.00167671	0	0	24.772	8.42647	hCoV-19/Germany/BavPat1/2020|EPI_ISL_406862|2020-01-28	23	28700	28722	7.07e-06	46.1
CGATCGAGTGTACAGTG	seq_551430	4.01661	2.22088e-06	0.00144371	0	0	24.8589	10.1144	hCoV-19/Germany/BavPat1/2020|EPI_ISL_406862|2020-01-28	17	29696	29712	0.01	34.2
CATGTGACTTATGTCCCTGCAC	seq_551286	4.01543	2.22289e-06	0.00139884	0	0	24.5435	7.54758	hCoV-19/Germany/BavPat1/2020|EPI_ISL_406862|2020-01-28	22	24698	24719	2.44e-05	44.1
CCAACAGAGCCTAAAAAGGAC	seq_536347	3.98281	2.76573e-06	0.00204469	0	0	23.7843	0.769284	hCoV-19/Germany/BavPat1/2020|EPI_ISL_406862|2020-01-28	21	29312	29332	9.67e-05	42.1
CATACAAAACATTCCCACCAACAG	seq_537595	3.97068	3.02031e-06	0.00183153	0	0	23.6105	2.60661	hCoV-19/Germany/BavPat1/2020|EPI_ISL_406862|2020-01-28	24	29295	29318	2.01e-06	48.1
CACGTAGTCGCAACAGTTC	seq_551481	3.96877	3.1613e-06	0.00184183	0	0	24.3924	12.5849	hCoV-19/Germany/BavPat1/2020|EPI_ISL_406862|2020-01-28	19	28782	28800	0.001	38.2
AGCCTTGTCCCTGGTTTCAACG	seq_551312	3.96164	3.22946e-06	0.00193523	0	0	23.5237	4.29455	hCoV-19/Germany/BavPat1/2020|EPI_ISL_406862|2020-01-28	22	218	239	2.44e-05	44.1
ATACAAAACATTCCCACC	seq_536393	3.95083	3.49929e-06	0.00195477	0	0	23.4368	5.9825	hCoV-19/Germany/BavPat1/2020|EPI_ISL_406862|2020-01-28	18	29296	29313	0.003	36.2
CTGAGGGAGCCTTGAATACACC	seq_547121	3.94825	3.56166e-06	0.001983	0	0	23.4916	6.61566	hCoV-19/Germany/BavPat1/2020|EPI_ISL_406862|2020-01-28	22	28623	28644	2.44e-05	44.1
TACTCATGCCTCTAAAAGCCCC	seq_551416	3.94825	3.56166e-06	0.00194073	0	0	23.4916	6.61566	hCoV-19/Germany/BavPat1/2020|EPI_ISL_406862|2020-01-28	22	2397	2418	2.44e-05	44.1
AACACCAATAGCAGTCCAGATGACC	seq_551420	3.94509	3.66186e-06	0.00213788	0	0	23.5785	8.30361	hCoV-19/Germany/BavPat1/2020|EPI_ISL_406862|2020-01-28	25	28442	28466	5.66e-07	50.1
CAGACGTGGTCCAGAACAAACCC	seq_551348	3.94179	3.69246e-06	0.00208558	0	0	23.1441	0.136119	hCoV-19/Germany/BavPat1/2020|EPI_ISL_406862|2020-01-28	23	29044	29066	7.07e-06	46.1
GTGGACAAATTGTCACCTGTGC	seq_551355	3.94179	3.69246e-06	0.00214878	0	0	23.1441	0.136119	hCoV-19/Germany/BavPat1/2020|EPI_ISL_406862|2020-01-28	22	2193	2214	2.44e-05	44.1
ACAAAACATTCCCACCAAC	seq_536991	3.93752	3.93428e-06	0.00219229	0	0	23.7295	11.8289	hCoV-19/Germany/BavPat1/2020|EPI_ISL_406862|2020-01-28	19	29298	29316	0.001	38.2
AAACATTCCCACCAACAGAGCC	seq_538191	3.91683	4.42259e-06	0.00242173	0	0	22.8834	5.19996	hCoV-19/Germany/BavPat1/2020|EPI_ISL_406862|2020-01-28	22	29301	29322	2.44e-05	44.1
CATCAAATTGGATGACAAAGATCC	seq_551403	3.90957	4.64687e-06	0.00251726	0	0	22.8514	5.71026	hCoV-19/Germany/BavPat1/2020|EPI_ISL_406862|2020-01-28	24	29227	29250	2.01e-06	48.1
TGGTAATTTTAAAGTTAC	seq_551270	3.88663	5.6081e-06	0.0028563	0	0	23.0893	12.7343	hCoV-19/Germany/BavPat1/2020|EPI_ISL_406862|2020-01-28	18	1729	1746	0.003	36.2
CTCAAGGAACAACATTGCC	seq_539505	3.88165	5.61627e-06	0.00279476	0	0	22.3301	4.41742	hCoV-19/Germany/BavPat1/2020|EPI_ISL_406862|2020-01-28	19	28704	28722	0.001	38.2
GTGGTAATTTTAAAGTTAC	seq_551389	3.86863	6.11263e-06	0.00320624	0	0	22.1243	3.11691	hCoV-19/Germany/BavPat1/2020|EPI_ISL_406862|2020-01-28	19	1728	1746	0.001	38.2
GAGAACGCAGTGGGGCGCG	seq_551433	3.86825	6.16941e-06	0.00299504	0	0	22.298	6.4928	hCoV-19/Germany/BavPat1/2020|EPI_ISL_406862|2020-01-28	19	28308	28326	0.001	38.2
CATACAAAACATTCCCACC	seq_536432	3.86119	6.41614e-06	0.00322536	0	0	21.9505	0.258981	hCoV-19/Germany/BavPat1/2020|EPI_ISL_406862|2020-01-28	19	29295	29313	0.001	38.2
CATACAAAACATTCCCACCAAC	seq_537594	3.85434	6.72593e-06	0.00320862	0	0	21.8636	1.94693	hCoV-19/Germany/BavPat1/2020|EPI_ISL_406862|2020-01-28	22	29295	29316	2.44e-05	44.1
TTATAACACTTTGCTTCACACTC	seq_551328	3.83409	7.74722e-06	0.00464959	0	0	21.6899	5.32282	hCoV-19/Germany/BavPat1/2020|EPI_ISL_406862|2020-01-28	23	27665	27687	7.07e-06	46.1
CTACCGAAGAGCTACCAGACG	seq_550019	3.82589	8.12673e-06	0.00388229	0	0	21.484	2.21151	hCoV-19/Germany/BavPat1/2020|EPI_ISL_406862|2020-01-28	21	28477	28497	9.67e-05	42.1
GACAAATTGTCACCTGTGC	seq_551388	3.82589	8.12673e-06	0.00388229	0	0	21.484	2.21151	hCoV-19/Germany/BavPat1/2020|EPI_ISL_406862|2020-01-28	19	2196	2214	0.001	38.2
TCACAAATATTACCAGATCCATC	seq_551467	3.82492	8.26063e-06	0.0040575	0	0	21.7447	7.27535	hCoV-19/Germany/BavPat1/2020|EPI_ISL_406862|2020-01-28	23	23915	23937	7.07e-06	46.1
TGCGTGGATGAGGCTGGTTCT	seq_551469	3.82492	8.26063e-06	0.00392909	0	0	21.7447	7.27535	hCoV-19/Germany/BavPat1/2020|EPI_ISL_406862|2020-01-28	21	28020	28040	9.67e-05	42.1
AATAGCAGTCCAGATGACC	seq_551367	3.82191	8.33714e-06	0.00380678	0	0	21.3972	0.523561	hCoV-19/Germany/BavPat1/2020|EPI_ISL_406862|2020-01-28	19	28448	28466	0.001	38.2
GAATTCGTGGTGGTGACGGT	seq_551530	3.81395	8.99176e-06	0.00421348	0	0	21.9184	10.6512	hCoV-19/Germany/BavPat1/2020|EPI_ISL_406862|2020-01-28	20	28497	28516	0.000327	40.1
CGTGGTGGTGACGGTAAAATGAAAG	seq_551658	3.81623	9.14831e-06	0.00418943	0	0	22.8193	16.6205	hCoV-19/Germany/BavPat1/2020|EPI_ISL_406862|2020-01-28	25	28502	28526	5.66e-07	50.1
ATTTTAAAGTTACAAAAGG	seq_551308	3.80488	9.49557e-06	0.00421348	0	0	21.5161	8.69871	hCoV-19/Germany/BavPat1/2020|EPI_ISL_406862|2020-01-28	19	1734	1752	0.001	38.2
AACACAGACCATTCCAGTAGC	seq_551419	3.78484	1.06752e-05	0.00502746	0	0	21.0176	4.682	hCoV-19/Germany/BavPat1/2020|EPI_ISL_406862|2020-01-28	21	27087	27107	9.67e-05	42.1
ACAAAACATTCCCACCAACAG	seq_541669	3.78425	1.0774e-05	0.00506149	0	0	21.0497	6.22822	hCoV-19/Germany/BavPat1/2020|EPI_ISL_406862|2020-01-28	21	29298	29318	9.67e-05	42.1
GAGACACACTTTCTCTAACTACC	seq_551488	3.7799	1.11196e-05	0.00482268	0	0	21.1913	8.05789	hCoV-19/Germany/BavPat1/2020|EPI_ISL_406862|2020-01-28	23	13605	13627	7.07e-06	46.1
GAACAAGACAAAAACACCC	seq_551373	3.77585	1.12714e-05	0.00508733	0	0	20.757	0.381843	hCoV-19/Germany/BavPat1/2020|EPI_ISL_406862|2020-01-28	19	23825	23843	0.001	38.2
AGACGTGGTCCAGAACAAACCC	seq_537445	3.76639	1.22916e-05	0.00523326	0	0	21.3651	11.4338	hCoV-19/Germany/BavPat1/2020|EPI_ISL_406862|2020-01-28	22	29045	29066	2.44e-05	44.1
TTGAGAGAGATATTTCAACTG	seq_551341	3.74631	1.37275e-05	0.00587102	0	0	20.4963	5.44568	hCoV-19/Germany/BavPat1/2020|EPI_ISL_406862|2020-01-28	21	22899	22919	9.67e-05	42.1
AGCATATTGACGCATAC	seq_551422	3.74048	1.41794e-05	0.00614375	0	0	20.3774	3.77659	hCoV-19/Germany/BavPat1/2020|EPI_ISL_406862|2020-01-28	17	29283	29299	0.01	34.2
CCATCAAATTGGATGACAAAGATCC	seq_551429	3.74048	1.41794e-05	0.00753646	0	0	20.3774	3.77659	hCoV-19/Germany/BavPat1/2020|EPI_ISL_406862|2020-01-28	25	29226	29250	5.66e-07	50.1
GTTCTTGTGGATCCTGCTGC	seq_551436	3.74048	1.41794e-05	0.00753646	0	0	20.3774	3.77659	hCoV-19/Germany/BavPat1/2020|EPI_ISL_406862|2020-01-28	20	25251	25270	0.000327	40.1
CCAATAGCAGTCCAGATGACC	seq_551407	3.7386	1.43225e-05	0.00593366	0	0	20.2905	2.08865	hCoV-19/Germany/BavPat1/2020|EPI_ISL_406862|2020-01-28	21	28446	28466	9.67e-05	42.1
GTTCACCGCTCTCACTCAACATGGC	seq_551413	3.7386	1.43225e-05	0.00593366	0	0	20.2905	2.08865	hCoV-19/Germany/BavPat1/2020|EPI_ISL_406862|2020-01-28	25	28375	28399	5.66e-07	50.1
TGACGCATACAAAACATTCCCACC	seq_536578	3.73761	1.45466e-05	0.00769962	0	0	20.5511	7.15248	hCoV-19/Germany/BavPat1/2020|EPI_ISL_406862|2020-01-28	24	29290	29313	2.01e-06	48.1
CAAAACATTCCCACCAACA	seq_538685	3.73279	1.50788e-05	0.00661975	0	0	20.638	8.84043	hCoV-19/Germany/BavPat1/2020|EPI_ISL_406862|2020-01-28	19	29299	29317	0.001	38.2
AACGCAGTGGGGCGCGATC	seq_551311	3.71437	1.69807e-05	0.00871814	0	0	20.3226	8.82157	hCoV-19/Germany/BavPat1/2020|EPI_ISL_406862|2020-01-28	19	28311	28329	0.001	38.2
ATCTTGATTACATCATAAACCTCAT	seq_551345	3.70701	1.75701e-05	0.00710461	0	0	19.943	4.66314	hCoV-19/Germany/BavPat1/2020|EPI_ISL_406862|2020-01-28	25	27230	27254	5.66e-07	50.1
GATCTGAGGACAAGAGGGC	seq_538888	3.69432	1.89438e-05	0.0155785	0	0	19.7371	2.87119	hCoV-19/Germany/BavPat1/2020|EPI_ISL_406862|2020-01-28	19	12261	12279	0.001	38.2
TGTGGTAATTTTAAAGTTAC	seq_551501	3.69373	1.91257e-05	0.00742362	0	0	19.9109	6.24708	hCoV-19/Germany/BavPat1/2020|EPI_ISL_406862|2020-01-28	20	1727	1746	0.000327	40.1
ATTATACTTAAACCAGC	seq_551333	3.6931	1.9243e-05	0.0155585	0	0	19.8561	6.35108	hCoV-19/Germany/BavPat1/2020|EPI_ISL_406862|2020-01-28	17	6434	6450	0.01	34.2
CATTATACTTAAACCAGC	seq_551406	3.69096	1.9322e-05	0.0155999	0	0	19.6503	1.18324	hCoV-19/Germany/BavPat1/2020|EPI_ISL_406862|2020-01-28	18	6433	6450	0.003	36.2
AAAACATTCCCACCAACAGAG	seq_541529	3.68522	2.00248e-05	0.0163001	0	0	19.5634	0.504704	hCoV-19/Germany/BavPat1/2020|EPI_ISL_406862|2020-01-28	21	29300	29320	9.67e-05	42.1
TATGGAAGAGCCCTAATGTG	seq_541325	3.68522	2.00248e-05	0.0161653	0	0	19.5634	0.504704	hCoV-19/Germany/BavPat1/2020|EPI_ISL_406862|2020-01-28	20	29737	29756	0.000327	40.1
CTTCAGTTGTAAACATTC	seq_551372	3.67706	2.10895e-05	0.0165826	0	0	19.4765	2.19265	hCoV-19/Germany/BavPat1/2020|EPI_ISL_406862|2020-01-28	18	25029	25046	0.003	36.2
TGGGTGTTTATTACCAC	seq_551327	3.67626	2.14727e-05	0.0176207	0	0	19.7692	8.03903	hCoV-19/Germany/BavPat1/2020|EPI_ISL_406862|2020-01-28	17	21930	21946	0.01	34.2
ATACAAAACATTCCCACCAACAGAG	seq_539293	3.6479	2.5249e-05	0.0192233	0	0	19.1838	3.65373	hCoV-19/Germany/BavPat1/2020|EPI_ISL_406862|2020-01-28	25	29296	29320	5.66e-07	50.1
CATCTATGAAGTATTTTGTG	seq_551405	3.64106	2.62659e-05	0.0199145	0	0	19.0101	0.277838	hCoV-19/Germany/BavPat1/2020|EPI_ISL_406862|2020-01-28	20	18563	18582	0.000327	40.1
TTCCCACCAACAGAGCCT	seq_536700	3.63673	2.72813e-05	0.0201067	0	0	19.2159	7.25649	hCoV-19/Germany/BavPat1/2020|EPI_ISL_406862|2020-01-28	18	29306	29323	0.003	36.2
CACCAACAGAGCCTAAAAAGGAC	seq_536360	3.63378	2.74702e-05	0.0201996	0	0	18.9232	1.41011	hCoV-19/Germany/BavPat1/2020|EPI_ISL_406862|2020-01-28	23	29310	29332	7.07e-06	46.1
AATTCCCTCGAGGACAAGGCGTTCC	seq_551506	3.59785	3.4296e-05	0.024051	0	0	18.7173	6.12422	hCoV-19/Germany/BavPat1/2020|EPI_ISL_406862|2020-01-28	25	28413	28437	5.66e-07	50.1
GAGATTGATTAAACGAACATG	seq_551534	3.59785	3.4296e-05	0.0242118	0	0	18.7173	6.12422	hCoV-19/Germany/BavPat1/2020|EPI_ISL_406862|2020-01-28	21	27322	27342	9.67e-05	42.1
TATTAGAGTAGGAGCTAGAAAATC	seq_551542	3.59785	3.4296e-05	0.0242118	0	0	18.7173	6.12422	hCoV-19/Germany/BavPat1/2020|EPI_ISL_406862|2020-01-28	24	27977	28000	2.01e-06	48.1
GGGAGCCTTGAATACACC	seq_551435	3.59499	3.46612e-05	0.023951	0	0	18.4567	1.06038	hCoV-19/Germany/BavPat1/2020|EPI_ISL_406862|2020-01-28	18	28627	28644	0.003	36.2
TAATCAGTGTGTAACATTAGGGAGG	seq_551415	3.58869	3.59894e-05	0.0244503	0	0	18.3698	0.627566	hCoV-19/Germany/BavPat1/2020|EPI_ISL_406862|2020-01-28	25	29628	29652	5.66e-07	50.1
GTCCCTGGTTTCAACGAG	seq_551376	3.56778	4.08645e-05	0.0270548	0	0	18.1961	4.00346	hCoV-19/Germany/BavPat1/2020|EPI_ISL_406862|2020-01-28	18	224	241	0.003	36.2
AGCCTTGTCCCTGGTTTCAACGAG	seq_551474	3.54919	4.5481e-05	0.029144	0	0	17.9902	3.53087	hCoV-19/Germany/BavPat1/2020|EPI_ISL_406862|2020-01-28	24	218	241	2.01e-06	48.1
TGATGAAATTTCAATGGCCAC	seq_551545	3.54892	4.56687e-05	0.0293701	0	0	18.0771	5.21882	hCoV-19/Germany/BavPat1/2020|EPI_ISL_406862|2020-01-28	21	17301	17321	9.67e-05	42.1
GTAATTTTAAAGTTACAAAAG	seq_551412	3.53362	4.97228e-05	0.0313276	0	0	17.7296	1.53297	hCoV-19/Germany/BavPat1/2020|EPI_ISL_406862|2020-01-28	21	1731	1751	9.67e-05	42.1
TGCACAAGTCAAACAAATTTAC	seq_551417	3.53362	4.97228e-05	0.0313276	0	0	17.7296	1.53297	hCoV-19/Germany/BavPat1/2020|EPI_ISL_406862|2020-01-28	22	23854	23875	2.44e-05	44.1
TGGTAATTTTAAAGTTACAAAAG	seq_551418	3.53362	4.97228e-05	0.0312563	0	0	17.7296	1.53297	hCoV-19/Germany/BavPat1/2020|EPI_ISL_406862|2020-01-28	23	1729	1751	7.07e-06	46.1
GACATTATACTTAAACCAGC	seq_551487	3.49652	6.15237e-05	0.0358796	0	0	17.35	2.62547	hCoV-19/Germany/BavPat1/2020|EPI_ISL_406862|2020-01-28	20	6431	6450	0.000327	40.1
TAATGCTTCAGTTGTAAACATTC	seq_551493	3.49652	6.15237e-05	0.036098	0	0	17.35	2.62547	hCoV-19/Germany/BavPat1/2020|EPI_ISL_406862|2020-01-28	23	25024	25046	7.07e-06	46.1
ACGCATACAAAACATTCCCACCAAC	seq_544503	3.49245	6.29101e-05	0.0374541	0	0	17.2632	0.937519	hCoV-19/Germany/BavPat1/2020|EPI_ISL_406862|2020-01-28	25	29292	29316	5.66e-07	50.1
TATTAGAGTAGGAGCTAG	seq_551465	3.49245	6.29101e-05	0.0359796	0	0	17.2632	0.937519	hCoV-19/Germany/BavPat1/2020|EPI_ISL_406862|2020-01-28	18	27977	27994	0.003	36.2
GCTGAATAAGCATATTGACGCATAC	seq_551615	3.49097	6.40507e-05	0.0378663	0	0	17.6107	7.6893	hCoV-19/Germany/BavPat1/2020|EPI_ISL_406862|2020-01-28	25	29275	29299	5.66e-07	50.1
GCATACAAAACATTCCCACCAACAG	seq_540901	3.48324	6.72317e-05	0.039143	0	0	17.6975	9.37725	hCoV-19/Germany/BavPat1/2020|EPI_ISL_406862|2020-01-28	25	29294	29318	5.66e-07	50.1
ACATTCCCACCAACAGAGC	seq_536887	3.47558	6.92949e-05	0.039019	0	0	17.0894	2.43837	hCoV-19/Germany/BavPat1/2020|EPI_ISL_406862|2020-01-28	19	29303	29321	0.001	38.2
CTAAAATGTCTGATAATGGACCCC	seq_551523	3.44355	8.28928e-05	0.0432132	0	0	16.7967	3.40801	hCoV-19/Germany/BavPat1/2020|EPI_ISL_406862|2020-01-28	24	28215	28238	2.01e-06	48.1
GCATACAAAACATTCCCACC	seq_536519	3.44325	8.32194e-05	0.0450572	0	0	16.8836	5.09595	hCoV-19/Germany/BavPat1/2020|EPI_ISL_406862|2020-01-28	20	29294	29313	0.000327	40.1
TGGAAGAGCCCTAATGTG	seq_544765	3.44097	8.39753e-05	0.0453629	0	0	16.7098	1.72006	hCoV-19/Germany/BavPat1/2020|EPI_ISL_406862|2020-01-28	18	29739	29756	0.003	36.2
AATCTTGATTACATCATAAACC	seq_551636	3.43321	8.86136e-05	0.046008	0	0	17.0573	8.47185	hCoV-19/Germany/BavPat1/2020|EPI_ISL_406862|2020-01-28	22	27229	27250	2.44e-05	44.1
GAGAACGCAGTGGGGCGCGAT	seq_551671	3.43321	8.86136e-05	0.047085	0	0	17.0573	8.47185	hCoV-19/Germany/BavPat1/2020|EPI_ISL_406862|2020-01-28	21	28308	28328	9.67e-05	42.1
CAGATTGAACCAGCTTGAGAGC	seq_542270	3.4263	9.10891e-05	0.0478806	0	0	16.5361	1.65583	hCoV-19/Germany/BavPat1/2020|EPI_ISL_406862|2020-01-28	22	28894	28915	2.44e-05	44.1
TGCTGAATAAGCATATTGACGC	seq_551776	3.42351	9.39245e-05	0.0476496	0	0	17.1442	10.1598	hCoV-19/Germany/BavPat1/2020|EPI_ISL_406862|2020-01-28	22	29274	29295	2.44e-05	44.1
CGCATACAAAACATTCCCACC	seq_536486	3.39869	0.000106364	0.0198395	0	0	16.3623	5.03172	hCoV-19/Germany/BavPat1/2020|EPI_ISL_406862|2020-01-28	21	29293	29313	9.67e-05	42.1
TCACAAATATTACCAGATCC	seq_551391	3.39869	0.000106364	0.0223701	0	0	16.3623	5.03172	hCoV-19/Germany/BavPat1/2020|EPI_ISL_406862|2020-01-28	20	23915	23934	0.000327	40.1
TGTTTTTCAGAGCGCTTCC	seq_551393	3.39869	0.000106364	0.0198395	0	0	16.3623	5.03172	hCoV-19/Germany/BavPat1/2020|EPI_ISL_406862|2020-01-28	19	25500	25518	0.001	38.2
ATTACATCATAAACCTCATAATT	seq_551514	3.38698	0.000112851	0.0207149	0	0	16.1565	2.5026	hCoV-19/Germany/BavPat1/2020|EPI_ISL_406862|2020-01-28	23	27236	27258	7.07e-06	46.1
ATTCGTGGTGGTGACGGT	seq_551515	3.38698	0.000112851	0.0233772	0	0	16.1565	2.5026	hCoV-19/Germany/BavPat1/2020|EPI_ISL_406862|2020-01-28	18	28499	28516	0.003	36.2
AGACACACTTTCTCTAACTACC	seq_551642	3.3808	0.000117579	0.0214672	0	0	16.4171	7.56644	hCoV-19/Germany/BavPat1/2020|EPI_ISL_406862|2020-01-28	22	13606	13627	2.44e-05	44.1
CAAATTGTCACCTGTGC	seq_551650	3.3808	0.000117579	0.0240757	0	0	16.4171	7.56644	hCoV-19/Germany/BavPat1/2020|EPI_ISL_406862|2020-01-28	17	2198	2214	0.01	34.2
CAACAAGGCCAAACTGTCACT	seq_538690	3.37474	0.000120471	0.0254917	0	0	15.9827	0.873289	hCoV-19/Germany/BavPat1/2020|EPI_ISL_406862|2020-01-28	21	28940	28960	9.67e-05	42.1
AGACATTATACTTAAACCAGC	seq_551548	3.33005	0.000152889	0.0257175	0	0	15.6031	3.28515	hCoV-19/Germany/BavPat1/2020|EPI_ISL_406862|2020-01-28	21	6430	6450	9.67e-05	42.1
CACATTGGCACCCGCAATCCTGC	seq_551556	3.33005	0.000152889	0.0287354	0	0	15.6031	3.28515	hCoV-19/Germany/BavPat1/2020|EPI_ISL_406862|2020-01-28	23	28652	28674	7.07e-06	46.1
GGAAAACTTCAAGATGTGGTCAACC	seq_551567	3.33005	0.000152889	0.0300956	0	0	15.6031	3.28515	hCoV-19/Germany/BavPat1/2020|EPI_ISL_406862|2020-01-28	25	24344	24368	5.66e-07	50.1
TGGAGAACGCAGTGGGGC	seq_551632	3.3297	0.000153469	0.0256802	0	0	15.69	4.97309	hCoV-19/Germany/BavPat1/2020|EPI_ISL_406862|2020-01-28	18	28306	28323	0.003	36.2
CATCAACTTTTAACGTACC	seq_551724	3.31843	0.000163852	0.0268988	0	0	15.8638	8.34898	hCoV-19/Germany/BavPat1/2020|EPI_ISL_406862|2020-01-28	19	8007	8025	0.001	38.2
GTGGTAATTTTAAAGTTACAAAAG	seq_551758	3.31843	0.000163852	0.0268099	0	0	15.8638	8.34898	hCoV-19/Germany/BavPat1/2020|EPI_ISL_406862|2020-01-28	24	1728	1751	2.01e-06	48.1
AACACCAATAGCAGTCC	seq_551440	3.31085	0.000168917	0.0315687	0	0	15.3425	1.77869	hCoV-19/Germany/BavPat1/2020|EPI_ISL_406862|2020-01-28	17	28442	28458	0.01	34.2
AACTTTTAACGTACCAATGG	seq_551395	3.28006	0.000198796	0.0360321	0	0	15.1688	5.15458	hCoV-19/Germany/BavPat1/2020|EPI_ISL_406862|2020-01-28	20	8011	8030	0.000327	40.1
ATCAACTTTTAACGTACC	seq_551589	3.27028	0.000208459	0.0319369	0	0	15.0498	4.06769	hCoV-19/Germany/BavPat1/2020|EPI_ISL_406862|2020-01-28	18	8008	8025	0.003	36.2
CACAAATATTACCAGATCC	seq_551518	3.26399	0.000214806	0.0369794	0	0	14.876	0.691796	hCoV-19/Germany/BavPat1/2020|EPI_ISL_406862|2020-01-28	19	23916	23934	0.001	38.2
TACCGAAGAGCTACCAGACG	seq_551765	3.26206	0.00021851	0.0330282	0	0	15.2235	7.44358	hCoV-19/Germany/BavPat1/2020|EPI_ISL_406862|2020-01-28	20	28478	28497	0.000327	40.1
GAATTGTGCGTGGATGAGGCTGGTT	seq_551486	3.25539	0.000224456	0.0389665	0	0	14.7892	0.99615	hCoV-19/Germany/BavPat1/2020|EPI_ISL_406862|2020-01-28	25	28014	28038	5.66e-07	50.1
GACCTACACAGGTGCCATC	seq_551460	3.24293	0.000239301	0.0349492	0	0	14.7023	2.6841	hCoV-19/Germany/BavPat1/2020|EPI_ISL_406862|2020-01-28	19	29212	29230	0.001	38.2
CAAAAAGAAGAAGGCTGATG	seq_551594	3.20757	0.000285393	0.0446829	0	0	14.4096	3.16228	hCoV-19/Germany/BavPat1/2020|EPI_ISL_406862|2020-01-28	20	29332	29351	0.000327	40.1
GGAGACATTATACTTAAACCAGC	seq_551677	3.20717	0.000286447	0.0448127	0	0	14.4965	4.85023	hCoV-19/Germany/BavPat1/2020|EPI_ISL_406862|2020-01-28	23	6428	6450	7.07e-06	46.1
ACACCAATAGCAGTCCAGATGACC	seq_551398	3.2063	0.000288524	0.0397035	0	0	14.5285	6.05999	hCoV-19/Germany/BavPat1/2020|EPI_ISL_406862|2020-01-28	24	28443	28466	2.01e-06	48.1
ACAAAACATTCCCACCAACAGAG	seq_545096	3.20274	0.000293486	0.0465789	0	0	14.5833	6.53818	hCoV-19/Germany/BavPat1/2020|EPI_ISL_406862|2020-01-28	23	29298	29320	7.07e-06	46.1
CAACTTTTAACGTACCAATGG	seq_551717	3.20274	0.000293486	0.0465789	0	0	14.5833	6.53818	hCoV-19/Germany/BavPat1/2020|EPI_ISL_406862|2020-01-28	21	8010	8030	9.67e-05	42.1
CAGACGAATTCGTGGTGGTGACGGT	seq_551519	3.19713	0.000300187	0.0473638	0	0	14.2358	0.213608	hCoV-19/Germany/BavPat1/2020|EPI_ISL_406862|2020-01-28	25	28492	28516	5.66e-07	50.1
ATGGAAGAGCCCTAATGTG	seq_538675	3.18609	0.000317111	0.0490718	0	0	14.1489	1.90155	hCoV-19/Germany/BavPat1/2020|EPI_ISL_406862|2020-01-28	19	29738	29756	0.001	38.2
ATTAATGCTTCAGTTGTAAACATTC	seq_551478	3.18609	0.000317111	0.0422898	0	0	14.1489	1.90155	hCoV-19/Germany/BavPat1/2020|EPI_ISL_406862|2020-01-28	25	25022	25046	5.66e-07	50.1
CACAAATATTACCAGATCCATC	seq_551480	3.18609	0.000317111	0.0490718	0	0	14.1489	1.90155	hCoV-19/Germany/BavPat1/2020|EPI_ISL_406862|2020-01-28	22	23916	23937	2.44e-05	44.1
GGTTTTGTCCGGGTGTGACCG	seq_551490	3.18609	0.000317111	0.0478806	0	0	14.1489	1.90155	hCoV-19/Germany/BavPat1/2020|EPI_ISL_406862|2020-01-28	21	182	202	9.67e-05	42.1
CGAATTCGTGGTGGTGACGGT	seq_551910	3.18163	0.000327739	0.0490254	0	0	14.7571	9.91407	hCoV-19/Germany/BavPat1/2020|EPI_ISL_406862|2020-01-28	21	28496	28516	9.67e-05	42.1
CATGTTACCTTCTTCATCTACAAT	seq_551454	3.17084	0.000342072	0.0444648	0	0	14.0621	3.5895	hCoV-19/Germany/BavPat1/2020|EPI_ISL_406862|2020-01-28	24	26017	26040	2.01e-06	48.1
AAACATTCCCACCAACAGAGC	seq_541540	3.14284	0.000391392	0.0250368	0	0	13.8562	3.94483	hCoV-19/Germany/BavPat1/2020|EPI_ISL_406862|2020-01-28	21	29301	29321	9.67e-05	42.1
CAAGGAACAACATTGCC	seq_540374	3.14284	0.000391392	0.0254871	0	0	13.8562	3.94483	hCoV-19/Germany/BavPat1/2020|EPI_ISL_406862|2020-01-28	17	28706	28722	0.01	34.2
AGGTTTTGTCCGGGTGTGACCG	seq_551551	3.1358	0.000404157	0.0259823	0	0	13.6825	0.568934	hCoV-19/Germany/BavPat1/2020|EPI_ISL_406862|2020-01-28	22	181	202	2.44e-05	44.1
CAATTAACACCAATAGCAGTCC	seq_551555	3.1358	0.000404157	0.026042	0	0	13.6825	0.568934	hCoV-19/Germany/BavPat1/2020|EPI_ISL_406862|2020-01-28	22	28437	28458	2.44e-05	44.1
TGAGAGAGATATTTCAACTG	seq_551575	3.1358	0.000404157	0.0255916	0	0	13.6825	0.568934	hCoV-19/Germany/BavPat1/2020|EPI_ISL_406862|2020-01-28	20	22900	22919	0.000327	40.1
ACCAAAAGATCACATTGGCACCCGC	seq_551508	3.12614	0.000423315	0.0275371	0	0	13.5956	1.11901	hCoV-19/Germany/BavPat1/2020|EPI_ISL_406862|2020-01-28	25	28642	28666	5.66e-07	50.1
CTTGTCCCTGGTTTCAACG	seq_551526	3.12614	0.000423315	0.0268099	0	0	13.5956	1.11901	hCoV-19/Germany/BavPat1/2020|EPI_ISL_406862|2020-01-28	19	221	239	0.001	38.2
TGCTGTTTTTCAGAGCGCTTCC	seq_551546	3.12614	0.000423315	0.0268493	0	0	13.5956	1.11901	hCoV-19/Germany/BavPat1/2020|EPI_ISL_406862|2020-01-28	22	25497	25518	2.44e-05	44.1
AACCTTCTTGAAATACTCC	seq_551394	3.12738	0.000423515	0.0266694	0	0	13.8883	6.96539	hCoV-19/Germany/BavPat1/2020|EPI_ISL_406862|2020-01-28	19	1556	1574	0.001	38.2
TACAAAACATTCCCACCAACAG	seq_539087	3.12738	0.000423515	0.0268499	0	0	13.8883	6.96539	hCoV-19/Germany/BavPat1/2020|EPI_ISL_406862|2020-01-28	22	29297	29318	2.44e-05	44.1
ACACTTTGCTTCACACTC	seq_551442	3.09389	0.000494152	0.0308653	0	0	13.4219	4.4949	hCoV-19/Germany/BavPat1/2020|EPI_ISL_406862|2020-01-28	18	27670	27687	0.003	36.2
ATGCCTCTAAAAGCCCC	seq_551448	3.09389	0.000494152	0.0308653	0	0	13.4219	4.4949	hCoV-19/Germany/BavPat1/2020|EPI_ISL_406862|2020-01-28	17	2402	2418	0.01	34.2
GTTTTAGATTTCATCTAAACGAAC	seq_551683	3.07477	0.000539116	0.0327094	0	0	13.216	3.03942	hCoV-19/Germany/BavPat1/2020|EPI_ISL_406862|2020-01-28	24	28188	28211	2.01e-06	48.1
TGGATGGAGCTGATGTTACT	seq_551692	3.07477	0.000539116	0.0317981	0	0	13.216	3.03942	hCoV-19/Germany/BavPat1/2020|EPI_ISL_406862|2020-01-28	20	5007	5026	0.000327	40.1
GATGGTTATGTCATGCATGC	seq_551746	3.07427	0.000541096	0.0327718	0	0	13.3029	4.72737	hCoV-19/Germany/BavPat1/2020|EPI_ISL_406862|2020-01-28	20	21262	21281	0.000327	40.1
TGTGACTTATGTCCCTGCAC	seq_551633	3.07111	0.000547917	0.0322758	0	0	13.1291	1.35148	hCoV-19/Germany/BavPat1/2020|EPI_ISL_406862|2020-01-28	20	24700	24719	0.000327	40.1
CATGTGACTTATGTCCCTGCACAAG	seq_551428	3.07074	0.000551516	0.0319052	0	0	13.335	6.18285	hCoV-19/Germany/BavPat1/2020|EPI_ISL_406862|2020-01-28	25	24698	24722	5.66e-07	50.1
AAAACATTCCCACCAACAG	seq_541528	3.06301	0.000568805	0.0325428	0	0	13.0423	0.336469	hCoV-19/Germany/BavPat1/2020|EPI_ISL_406862|2020-01-28	19	29300	29318	0.001	38.2
GCATACAAAACATTCCCACCAAC	seq_537511	3.06301	0.000568805	0.0331152	0	0	13.0423	0.336469	hCoV-19/Germany/BavPat1/2020|EPI_ISL_406862|2020-01-28	23	29294	29316	7.07e-06	46.1
GCACATGCAGAAGAAACACGC	seq_551948	3.05983	0.000580991	0.0334735	0	0	13.4766	8.10326	hCoV-19/Germany/BavPat1/2020|EPI_ISL_406862|2020-01-28	21	4349	4369	9.67e-05	42.1
GAATTGTGCGTGGATGAGGCTGGT	seq_551531	3.05057	0.000602629	0.0342259	0	0	12.9554	2.02442	hCoV-19/Germany/BavPat1/2020|EPI_ISL_406862|2020-01-28	24	28014	28037	2.01e-06	48.1
GCTTCAGTTGTAAACATTC	seq_551538	3.05057	0.000602629	0.0342259	0	0	12.9554	2.02442	hCoV-19/Germany/BavPat1/2020|EPI_ISL_406862|2020-01-28	19	25028	25046	0.001	38.2
GAGAACGCAGTGGGGCGC	seq_551410	3.04266	0.000628978	0.035477	0	0	13.2481	7.8708	hCoV-19/Germany/BavPat1/2020|EPI_ISL_406862|2020-01-28	18	28308	28325	0.003	36.2
ATCAAAAGGTTGGTATGC	seq_551476	3.03335	0.000652653	0.0356424	0	0	12.8685	3.71236	hCoV-19/Germany/BavPat1/2020|EPI_ISL_406862|2020-01-28	18	16988	17005	0.003	36.2
TGTGGTAATTTTAAAGTTACAAAAG	seq_551502	3.03335	0.000652653	0.0363039	0	0	12.8685	3.71236	hCoV-19/Germany/BavPat1/2020|EPI_ISL_406862|2020-01-28	25	1727	1751	5.66e-07	50.1
CCTCATCACGTAGTCGCAACAGTTC	seq_551728	3.00429	0.000743603	0.0395705	0	0	12.6627	3.82197	hCoV-19/Germany/BavPat1/2020|EPI_ISL_406862|2020-01-28	25	28776	28800	5.66e-07	50.1
TCATCAACTTTTAACGTACCAATGG	seq_551772	3.00429	0.000743603	0.0394465	0	0	12.6627	3.82197	hCoV-19/Germany/BavPat1/2020|EPI_ISL_406862|2020-01-28	25	8006	8030	5.66e-07	50.1
GAAAAATGGGAATCTGGAGT	seq_551664	3.00272	0.00074818	0.0389665	0	0	12.5758	2.13402	hCoV-19/Germany/BavPat1/2020|EPI_ISL_406862|2020-01-28	20	25909	25928	0.000327	40.1
GAACATACGAGGGCAATTCACC	seq_550043	2.99636	0.000769488	0.0401989	0	0	12.4889	0.446073	hCoV-19/Germany/BavPat1/2020|EPI_ISL_406862|2020-01-28	22	27452	27473	2.44e-05	44.1
TCATAAACCTCATAATT	seq_551621	2.99636	0.000769488	0.040454	0	0	12.4889	0.446073	hCoV-19/Germany/BavPat1/2020|EPI_ISL_406862|2020-01-28	17	27242	27258	0.01	34.2
TAGGAGACATTATACTTAAACCAGC	seq_551437	2.98381	0.000818137	0.0420562	0	0	12.6948	7.08825	hCoV-19/Germany/BavPat1/2020|EPI_ISL_406862|2020-01-28	25	6426	6450	5.66e-07	50.1
GAGAAAAGTGCCAACAGAC	seq_551533	2.9696	0.000867326	0.0448702	0	0	12.3152	2.92982	hCoV-19/Germany/BavPat1/2020|EPI_ISL_406862|2020-01-28	19	4162	4180	0.001	38.2
AATTTTAAAGTTACAAAAGG	seq_551472	2.94882	0.000951139	0.0462647	0	0	12.2283	4.61777	hCoV-19/Germany/BavPat1/2020|EPI_ISL_406862|2020-01-28	20	1733	1752	0.000327	40.1
TTACATCATAAACCTCAT	seq_551503	2.94882	0.000951139	0.0465965	0	0	12.2283	4.61777	hCoV-19/Germany/BavPat1/2020|EPI_ISL_406862|2020-01-28	18	27237	27254	0.003	36.2
CCTAAGACTAAAAATGTTAC	seq_551821	2.92934	0.0010342	0.0491511	0	0	12.1093	4.60451	hCoV-19/Germany/BavPat1/2020|EPI_ISL_406862|2020-01-28	20	21004	21023	0.000327	40.1
CTACTACCGAAGAGCTACCAGACG	seq_551827	2.92934	0.0010342	0.0491511	0	0	12.1093	4.60451	hCoV-19/Germany/BavPat1/2020|EPI_ISL_406862|2020-01-28	24	28474	28497	2.01e-06	48.1
GGTTTTGTCCGGGTGTGACC	seq_551848	2.92934	0.0010342	0.0483084	0	0	12.1093	4.60451	hCoV-19/Germany/BavPat1/2020|EPI_ISL_406862|2020-01-28	20	182	201	0.000327	40.1
CTGGTTATCGTGTAACT	seq_551922	2.92345	0.00106239	0.0491858	0	0	12.1962	6.29245	hCoV-19/Germany/BavPat1/2020|EPI_ISL_406862|2020-01-28	17	16730	16746	0.01	34.2
GAAGAAGAGCAAGAAGAAGATT	seq_551930	2.92345	0.00106239	0.0491858	0	0	12.1962	6.29245	hCoV-19/Germany/BavPat1/2020|EPI_ISL_406862|2020-01-28	22	3125	3146	2.44e-05	44.1

## Sheet: 24h DE
	SequenceID	Log2FoldChange	Pvalue	IHWPvalue	NormCounts_mock-24h_Mean	NormCounts_mock-24h_Sd	NormCounts_SARS-CoV-2-24h_Mean	NormCounts_SARS-CoV-2-24h_Sd	Annotation	Length	sstart	send	BlastEvalue	bitscore
ACTCATGCCTCTAAAAGCCCC	seq_551147	10.013	1.10077e-19	2.61922e-14	0	0	1374.06	374.353	hCoV-19/Germany/BavPat1/2020|EPI_ISL_406862|2020-01-28	21	2398	2418	3.67e-05	42.1
CAAAACATTCCCACCAACAGAGCC	seq_536371	9.14796	7.74124e-16	3.06998e-11	0	0	675.564	201.327	hCoV-19/Germany/BavPat1/2020|EPI_ISL_406862|2020-01-28	24	29299	29322	8.5e-07	48.1
GGCAGACGTGGTCCAGAACAAACCC	seq_551145	9.0468	2.12361e-15	7.75175e-11	0	0	625.488	222.616	hCoV-19/Germany/BavPat1/2020|EPI_ISL_406862|2020-01-28	25	29042	29066	2.37e-07	50.1
TCCCACCAACAGAGCCT	seq_536344	8.7595	2.46654e-14	5.10529e-10	0	0	484.217	63.3152	hCoV-19/Germany/BavPat1/2020|EPI_ISL_406862|2020-01-28	17	29307	29323	0.005	34.2
GGAAATGAAGAGTGAAAAGC	seq_551216	8.5237	1.98314e-13	2.57989e-09	0	0	400.147	80.0532	hCoV-19/Germany/BavPat1/2020|EPI_ISL_406862|2020-01-28	20	3784	3803	0.000124	40.1
GAAGAAGAGCAAGAAGAAG	seq_551289	8.5241	2.12342e-13	2.57989e-09	0	0	404.081	127.115	hCoV-19/Germany/BavPat1/2020|EPI_ISL_406862|2020-01-28	19	3125	3143	0.00041	38.2
CAAAACATTCCCACCAACAGAGCCT	seq_536390	8.39376	6.18528e-13	6.2234e-09	0	0	361.634	101.5	hCoV-19/Germany/BavPat1/2020|EPI_ISL_406862|2020-01-28	25	29299	29323	2.37e-07	50.1
GAAGAAGAGCAAGAAGAAGAT	seq_551290	8.16037	4.33436e-12	2.70613e-08	0	0	300.627	109.355	hCoV-19/Germany/BavPat1/2020|EPI_ISL_406862|2020-01-28	21	3125	3145	3.67e-05	42.1
TACAAAACATTCCCACCAACAGAGC	seq_536592	8.16723	4.36263e-12	2.67288e-08	0	0	305.13	133.942	hCoV-19/Germany/BavPat1/2020|EPI_ISL_406862|2020-01-28	25	29297	29321	2.37e-07	50.1
ATGACAACCTTCTTGAAATACTCC	seq_551141	8.13367	5.17369e-12	3.03989e-08	0	0	292.559	91.872	hCoV-19/Germany/BavPat1/2020|EPI_ISL_406862|2020-01-28	24	1551	1574	8.5e-07	48.1
AGATCTGAGGACAAGAGGGC	seq_540189	8.1242	5.49089e-12	3.17423e-08	0	0	289.613	83.6565	hCoV-19/Germany/BavPat1/2020|EPI_ISL_406862|2020-01-28	20	12260	12279	0.000124	40.1
ACAAAACATTCCCACCAACAGAGCC	seq_536448	8.11019	6.47501e-12	3.55545e-08	0	0	288.692	107.659	hCoV-19/Germany/BavPat1/2020|EPI_ISL_406862|2020-01-28	25	29298	29322	2.37e-07	50.1
AATGACAACCTTCTTGAAATACTCC	seq_551146	8.04164	1.06368e-11	5.58471e-08	0	0	271.202	85.9604	hCoV-19/Germany/BavPat1/2020|EPI_ISL_406862|2020-01-28	25	1550	1574	2.37e-07	50.1
CAAAACATTCCCACCAACAGAGC	seq_536481	8.01626	1.33671e-11	6.3039e-08	0	0	266.949	98.1655	hCoV-19/Germany/BavPat1/2020|EPI_ISL_406862|2020-01-28	23	29299	29321	3.02e-06	46.1
GCAGACGTGGTCCAGAACAAACCC	seq_551165	8.00924	1.36323e-11	6.41283e-08	0	0	263.954	82.7958	hCoV-19/Germany/BavPat1/2020|EPI_ISL_406862|2020-01-28	24	29043	29066	8.5e-07	48.1
GTCCCTGGTTTCAACGAG	seq_551376	7.86069	4.04666e-11	1.62864e-07	0	0	231.962	53.7461	hCoV-19/Germany/BavPat1/2020|EPI_ISL_406862|2020-01-28	18	224	241	0.002	36.2
GACAACCTTCTTGAAATACTCC	seq_551193	7.84502	4.51313e-11	1.74873e-07	0	0	228.671	48.0807	hCoV-19/Germany/BavPat1/2020|EPI_ISL_406862|2020-01-28	22	1553	1574	1.06e-05	44.1
CATGCCTCTAAAAGCCCC	seq_551350	7.8282	4.98919e-11	1.86271e-07	0	0	224.561	28.0972	hCoV-19/Germany/BavPat1/2020|EPI_ISL_406862|2020-01-28	18	2401	2418	0.002	36.2
AACTAAGGGCACACTAGAACC	seq_551358	7.83066	5.154e-11	1.90627e-07	0	0	226.959	61.8533	hCoV-19/Germany/BavPat1/2020|EPI_ISL_406862|2020-01-28	21	17418	17438	3.67e-05	42.1
TGGAAGAGCCCTAATGTGT	seq_536447	7.62327	2.21467e-10	3.90987e-07	0	0	189.41	12.8004	hCoV-19/Germany/BavPat1/2020|EPI_ISL_406862|2020-01-28	19	29739	29757	0.00041	38.2
CTCATGCCTCTAAAAGCCCC	seq_551143	7.56299	3.67352e-10	6.6708e-07	0	0	182.869	60.2305	hCoV-19/Germany/BavPat1/2020|EPI_ISL_406862|2020-01-28	20	2399	2418	0.000124	40.1
AGAGGAGGCAAAGACAGT	seq_552001	7.42941	8.66909e-10	1.20449e-06	0	0	161.605	14.9763	hCoV-19/Germany/BavPat1/2020|EPI_ISL_406862|2020-01-28	18	4228	4245	0.002	36.2
AACTAAAAACAGTAAAGTAC	seq_551271	7.43797	9.21753e-10	1.40385e-06	0	0	166.688	71.7621	hCoV-19/Germany/BavPat1/2020|EPI_ISL_406862|2020-01-28	20	16743	16762	0.000124	40.1
GACTTATGTCCCTGCAC	seq_551275	7.29138	2.13574e-09	2.487e-06	0	0	145.088	30.08	hCoV-19/Germany/BavPat1/2020|EPI_ISL_406862|2020-01-28	17	24703	24719	0.005	34.2
ACAAAACATTCCCACCAACAGAGC	seq_536579	7.3005	2.27099e-09	2.95378e-06	0	0	148.552	61.2958	hCoV-19/Germany/BavPat1/2020|EPI_ISL_406862|2020-01-28	24	29298	29321	8.5e-07	48.1
CATTCCCACCAACAGAGCC	seq_536377	7.23223	2.99107e-09	3.31402e-06	0	0	137.77	16.6953	hCoV-19/Germany/BavPat1/2020|EPI_ISL_406862|2020-01-28	19	29304	29322	0.00041	38.2
TTCCCACCAACAGAGCC	seq_536598	7.24712	2.99263e-09	3.68624e-06	0	0	141.235	47.9111	hCoV-19/Germany/BavPat1/2020|EPI_ISL_406862|2020-01-28	17	29306	29322	0.005	34.2
CGGTGGACAAATTGTCACCTGTGC	seq_551197	7.24134	3.1517e-09	3.48211e-06	0	0	140.898	51.4832	hCoV-19/Germany/BavPat1/2020|EPI_ISL_406862|2020-01-28	24	2191	2214	8.5e-07	48.1
ATAACACTTTGCTTCACACTC	seq_551149	7.20452	3.81981e-09	4.10859e-06	0	0	136.141	42.7321	hCoV-19/Germany/BavPat1/2020|EPI_ISL_406862|2020-01-28	21	27667	27687	3.67e-05	42.1
GAAGAAGAGCAAGAAGAAGATT	seq_551930	7.13791	5.43542e-09	5.02884e-06	0	0	128.08	26.2715	hCoV-19/Germany/BavPat1/2020|EPI_ISL_406862|2020-01-28	22	3125	3146	1.06e-05	44.1
AAAACATTCCCACCAACAGAGCC	seq_536599	7.14101	5.58807e-09	5.54031e-06	0	0	129.258	40.0835	hCoV-19/Germany/BavPat1/2020|EPI_ISL_406862|2020-01-28	23	29300	29322	3.02e-06	46.1
GGAAGAGCCCTAATGTGT	seq_536445	7.13226	5.70173e-09	5.18495e-06	0	0	127.75	30.8656	hCoV-19/Germany/BavPat1/2020|EPI_ISL_406862|2020-01-28	18	29740	29757	0.002	36.2
GTGGTAATTTTAAAGTTACAAAAGG	seq_551198	7.114	6.95838e-09	6.64516e-06	0	0	127.532	51.812	hCoV-19/Germany/BavPat1/2020|EPI_ISL_406862|2020-01-28	25	1728	1752	2.37e-07	50.1
TGAGGGAGCCTTGAATACACC	seq_544193	7.10703	7.40236e-09	7.81865e-06	0	0	127.195	55.3841	hCoV-19/Germany/BavPat1/2020|EPI_ISL_406862|2020-01-28	21	28624	28644	3.67e-05	42.1
AAGAGACACACTTTCTCTAACTACC	seq_551212	7.05489	1.12776e-08	9.92905e-06	0	0	124.051	71.1811	hCoV-19/Germany/BavPat1/2020|EPI_ISL_406862|2020-01-28	25	13603	13627	2.37e-07	50.1
GAACAAGACAAAAACACCC	seq_551373	7.00565	1.15892e-08	9.2696e-06	0	0	114.603	10.2481	hCoV-19/Germany/BavPat1/2020|EPI_ISL_406862|2020-01-28	19	23825	23843	0.00041	38.2
TATGGAAGAGCCCTAATGTGT	seq_536497	6.99702	1.31842e-08	1.26263e-05	0	0	115.149	37.3364	hCoV-19/Germany/BavPat1/2020|EPI_ISL_406862|2020-01-28	21	29737	29757	3.67e-05	42.1
TGACTTATGTCCCTGCAC	seq_551324	6.96996	1.46683e-08	1.3741e-05	0	0	111.796	22.4729	hCoV-19/Germany/BavPat1/2020|EPI_ISL_406862|2020-01-28	18	24702	24719	0.002	36.2
ATGGAAGAGCCCTAATGTGT	seq_536398	6.96105	1.5137e-08	1.2769e-05	0	0	110.653	13.771	hCoV-19/Germany/BavPat1/2020|EPI_ISL_406862|2020-01-28	20	29738	29757	0.000124	40.1
CCTTCTTGAAATACTCC	seq_551265	6.825	3.27843e-08	2.61907e-05	0	0	99.0133	2.37122	hCoV-19/Germany/BavPat1/2020|EPI_ISL_406862|2020-01-28	17	1558	1574	0.005	34.2
GAGAAAAGTGCCAACAGAC	seq_551533	6.81524	3.48735e-08	2.4673e-05	0	0	98.3393	9.51548	hCoV-19/Germany/BavPat1/2020|EPI_ISL_406862|2020-01-28	19	4162	4180	0.00041	38.2
GGACAAATTGTCACCTGTGC	seq_551314	6.7636	4.94064e-08	3.25463e-05	0	0	95.2161	28.3784	hCoV-19/Germany/BavPat1/2020|EPI_ISL_406862|2020-01-28	20	2195	2214	0.000124	40.1
GCTGTTTTTCAGAGCGCTTCC	seq_551152	6.76277	4.9862e-08	3.27376e-05	0	0	95.2231	29.4005	hCoV-19/Germany/BavPat1/2020|EPI_ISL_406862|2020-01-28	21	25498	25518	3.67e-05	42.1
AACACAGACCATTCCAGTAGC	seq_551419	6.73396	5.49665e-08	3.27099e-05	0	0	92.0887	6.40947	hCoV-19/Germany/BavPat1/2020|EPI_ISL_406862|2020-01-28	21	27087	27107	3.67e-05	42.1
GGTGGACAAATTGTCACCTGTGC	seq_551220	6.73514	5.93366e-08	4.16272e-05	0	0	93.4408	32.9529	hCoV-19/Germany/BavPat1/2020|EPI_ISL_406862|2020-01-28	23	2192	2214	3.02e-06	46.1
GCACATGCAGAAGAAACACGC	seq_551948	6.71901	6.37438e-08	4.02437e-05	0	0	91.9676	28.8451	hCoV-19/Germany/BavPat1/2020|EPI_ISL_406862|2020-01-28	21	4349	4369	3.67e-05	42.1
GGAAATGAAGAGTGAAAAGCAAGT	seq_551950	6.68524	7.42972e-08	3.27376e-05	0	0	89.0142	19.6076	hCoV-19/Germany/BavPat1/2020|EPI_ISL_406862|2020-01-28	24	3784	3807	8.5e-07	48.1
TGACAACCTTCTTGAAATACTCC	seq_551248	6.68356	7.98576e-08	3.59029e-05	0	0	89.8344	33.9257	hCoV-19/Germany/BavPat1/2020|EPI_ISL_406862|2020-01-28	23	1552	1574	3.02e-06	46.1
CACTTTGCTTCACACTC	seq_551162	6.65331	8.64661e-08	4.09816e-05	0	0	86.4187	9.86399	hCoV-19/Germany/BavPat1/2020|EPI_ISL_406862|2020-01-28	17	27671	27687	0.005	34.2
GAAGTCAGAGGACGCGCAGGG	seq_552053	6.60475	1.16629e-07	4.77336e-05	0	0	83.6046	21.0668	hCoV-19/Germany/BavPat1/2020|EPI_ISL_406862|2020-01-28	21	6295	6315	3.67e-05	42.1
TGGTAATTTTAAAGTTACAAAAGG	seq_551168	6.60028	1.25722e-07	5.11606e-05	0	0	84.0391	31.8028	hCoV-19/Germany/BavPat1/2020|EPI_ISL_406862|2020-01-28	24	1729	1752	8.5e-07	48.1
ATCAAAAGGTTGGTATGC	seq_551476	6.58454	1.29963e-07	6.56481e-05	0	0	82.2386	20.3396	hCoV-19/Germany/BavPat1/2020|EPI_ISL_406862|2020-01-28	18	16988	17005	0.002	36.2
CCCACCAACAGAGCCTAAAAAGGAC	seq_536391	6.58335	1.30646e-07	5.30525e-05	0	0	82.1523	20.025	hCoV-19/Germany/BavPat1/2020|EPI_ISL_406862|2020-01-28	25	29308	29332	2.37e-07	50.1
GGAGCACAAAACCAGTTGAAACATC	seq_551843	6.56079	1.5211e-07	5.90292e-05	0	0	81.1136	26.6534	hCoV-19/Germany/BavPat1/2020|EPI_ISL_406862|2020-01-28	25	6252	6276	2.37e-07	50.1
GAGGACAAGAGGGCAAAAGT	seq_543045	6.55657	1.54523e-07	7.49065e-05	0	0	80.7418	25.1154	hCoV-19/Germany/BavPat1/2020|EPI_ISL_406862|2020-01-28	20	12266	12285	0.000124	40.1
ATCTAGGTTTTGTCCGGGTGTGACC	seq_551169	6.50676	1.93807e-07	7.15015e-05	0	0	77.0518	13.824	hCoV-19/Germany/BavPat1/2020|EPI_ISL_406862|2020-01-28	25	177	201	2.37e-07	50.1
TAGCAGTCCAGATGACC	seq_551178	6.50676	1.93807e-07	7.2498e-05	0	0	77.0518	13.824	hCoV-19/Germany/BavPat1/2020|EPI_ISL_406862|2020-01-28	17	28450	28466	0.005	34.2
ACATCATAAACCTCATAATT	seq_551151	6.51315	1.9827e-07	7.27706e-05	0	0	78.2298	27.636	hCoV-19/Germany/BavPat1/2020|EPI_ISL_406862|2020-01-28	20	27239	27258	0.000124	40.1
ACTAAAAACAGTAAAGTAC	seq_551183	6.49736	2.00833e-07	7.31451e-05	0	0	76.2804	6.66007	hCoV-19/Germany/BavPat1/2020|EPI_ISL_406862|2020-01-28	19	16744	16762	0.00041	38.2
GAAATGAAGAGTGAAAAGC	seq_551338	6.49483	2.06621e-07	7.317e-05	0	0	76.3291	13.8142	hCoV-19/Germany/BavPat1/2020|EPI_ISL_406862|2020-01-28	19	3785	3803	0.00041	38.2
GTAACATCTGTTACACACCATC	seq_551231	6.51521	2.10971e-07	7.45199e-05	0	0	79.3939	39.4039	hCoV-19/Germany/BavPat1/2020|EPI_ISL_406862|2020-01-28	22	8889	8910	1.06e-05	44.1
ACAGAAAGTGTGTTAAATCC	seq_552358	6.48956	2.1167e-07	9.71695e-05	0	0	75.9573	12.2762	hCoV-19/Germany/BavPat1/2020|EPI_ISL_406862|2020-01-28	20	2361	2380	0.000124	40.1
GAGGGAGCCTTGAATACACC	seq_540832	6.49212	2.12621e-07	7.65561e-05	0	0	76.357	17.9022	hCoV-19/Germany/BavPat1/2020|EPI_ISL_406862|2020-01-28	20	28625	28644	0.000124	40.1
GTAATTTTAAAGTTACAAAAGG	seq_551172	6.48588	2.26787e-07	0.000102504	0	0	76.4057	25.0563	hCoV-19/Germany/BavPat1/2020|EPI_ISL_406862|2020-01-28	22	1731	1752	1.06e-05	44.1
TCACAAATATTACCAGATCCATC	seq_551467	6.47277	2.37254e-07	0.000105978	0	0	75.2834	19.4205	hCoV-19/Germany/BavPat1/2020|EPI_ISL_406862|2020-01-28	23	23915	23937	3.02e-06	46.1
GGAAAACTTCAAGATGTGGTCAACC	seq_551567	6.46534	2.48453e-07	8.53847e-05	0	0	74.9325	20.9486	hCoV-19/Germany/BavPat1/2020|EPI_ISL_406862|2020-01-28	25	24344	24368	2.37e-07	50.1
CAACCTTCTTGAAATACTCC	seq_551239	6.44717	2.73185e-07	9.56421e-05	0	0	73.845	20.4228	hCoV-19/Germany/BavPat1/2020|EPI_ISL_406862|2020-01-28	20	1555	1574	0.000124	40.1
ACAAAAGGAAAAGCTAAAAAAGGT	seq_552356	6.43861	2.8031e-07	0.000121506	0	0	73.0875	15.3029	hCoV-19/Germany/BavPat1/2020|EPI_ISL_406862|2020-01-28	24	1745	1768	8.5e-07	48.1
AAAACATTCCCACCAACAGAGCCT	seq_536600	6.43366	2.94902e-07	0.000101527	0	0	73.1293	21.435	hCoV-19/Germany/BavPat1/2020|EPI_ISL_406862|2020-01-28	24	29300	29323	8.5e-07	48.1
CAAGTTTTGGACCACTAGTGAG	seq_551196	6.42365	3.06985e-07	0.000130544	0	0	72.3858	18.3591	hCoV-19/Germany/BavPat1/2020|EPI_ISL_406862|2020-01-28	22	14357	14378	1.06e-05	44.1
GATTACATCATAAACCTC	seq_551160	6.41113	3.16233e-07	0.00010327	0	0	71.2008	3.52509	hCoV-19/Germany/BavPat1/2020|EPI_ISL_406862|2020-01-28	18	27235	27252	0.002	36.2
ACAACCTTCTTGAAATACTCC	seq_551229	6.40632	3.33246e-07	0.000107684	0	0	71.2843	15.7893	hCoV-19/Germany/BavPat1/2020|EPI_ISL_406862|2020-01-28	21	1554	1574	3.67e-05	42.1
GGAAATGAAGAGTGAAAAGCAAGTT	seq_552069	6.38459	3.89525e-07	0.000127148	0	0	70.6243	24.9776	hCoV-19/Germany/BavPat1/2020|EPI_ISL_406862|2020-01-28	25	3784	3808	2.37e-07	50.1
TCATGCCTCTAAAAGCCCC	seq_551208	6.36968	4.11716e-07	0.000128396	0	0	69.509	20.3637	hCoV-19/Germany/BavPat1/2020|EPI_ISL_406862|2020-01-28	19	2400	2418	0.00041	38.2
CTTGCTGTTTTTCAGAGCGCTTCC	seq_551156	6.3687	4.28652e-07	0.000146534	0	0	69.9156	27.0117	hCoV-19/Germany/BavPat1/2020|EPI_ISL_406862|2020-01-28	24	25495	25518	8.5e-07	48.1
CATTCCCACCAACAGAGCCT	seq_536370	6.34872	4.46542e-07	0.000136339	0	0	68.0149	13.1899	hCoV-19/Germany/BavPat1/2020|EPI_ISL_406862|2020-01-28	20	29304	29323	0.000124	40.1
AACTGAGGGAGCCTTGAATACACC	seq_546578	6.33085	4.83271e-07	0.000150823	0	0	66.8926	7.55406	hCoV-19/Germany/BavPat1/2020|EPI_ISL_406862|2020-01-28	24	28621	28644	8.5e-07	48.1
GGACAACAGCAGACAACCCT	seq_552270	6.29994	5.76201e-07	0.000215663	0	0	65.489	13.6665	hCoV-19/Germany/BavPat1/2020|EPI_ISL_406862|2020-01-28	20	5477	5496	0.000124	40.1
CACAAATATTACCAGATCC	seq_551518	6.28969	5.94804e-07	0.000176792	0	0	64.7037	4.45847	hCoV-19/Germany/BavPat1/2020|EPI_ISL_406862|2020-01-28	19	23916	23934	0.00041	38.2
TACTCATGCCTCTAAAAGCCCC	seq_551416	6.30743	6.07822e-07	0.000193511	0	0	67.0528	31.0604	hCoV-19/Germany/BavPat1/2020|EPI_ISL_406862|2020-01-28	22	2397	2418	1.06e-05	44.1
CACAAATATTACCAGATCCATC	seq_551480	6.28686	6.74453e-07	0.000244511	0	0	65.9653	30.5346	hCoV-19/Germany/BavPat1/2020|EPI_ISL_406862|2020-01-28	22	23916	23937	1.06e-05	44.1
GAAGAGAAGTTTAAGGAAGGT	seq_552464	6.26788	6.90809e-07	0.000197089	0	0	64.0715	17.7348	hCoV-19/Germany/BavPat1/2020|EPI_ISL_406862|2020-01-28	21	2105	2125	3.67e-05	42.1
TAACACTTTGCTTCACACTC	seq_551154	6.2601	7.20641e-07	0.000258306	0	0	63.7137	18.2409	hCoV-19/Germany/BavPat1/2020|EPI_ISL_406862|2020-01-28	20	27668	27687	0.000124	40.1
ACGAAAACAAATACGTAGTGCTGCT	seq_551796	6.2487	7.77917e-07	0.000212125	0	0	63.3767	21.813	hCoV-19/Germany/BavPat1/2020|EPI_ISL_406862|2020-01-28	25	8386	8410	2.37e-07	50.1
TTCCCACCAACAGAGCCT	seq_536700	6.21441	8.83376e-07	0.00024382	0	0	61.1321	10.5413	hCoV-19/Germany/BavPat1/2020|EPI_ISL_406862|2020-01-28	18	29306	29323	0.002	36.2
GAAAAATGGGAATCTGGAGT	seq_551664	6.2138	8.88763e-07	0.000236202	0	0	61.1391	11.5633	hCoV-19/Germany/BavPat1/2020|EPI_ISL_406862|2020-01-28	20	25909	25928	0.000124	40.1
GAAGAGCCCTAATGTGT	seq_536641	6.20788	9.01822e-07	0.000238984	0	0	60.6698	4.28283	hCoV-19/Germany/BavPat1/2020|EPI_ISL_406862|2020-01-28	17	29741	29757	0.005	34.2
TCACAAATATTACCAGATCC	seq_551391	6.20504	9.34129e-07	0.000255635	0	0	60.7882	13.0914	hCoV-19/Germany/BavPat1/2020|EPI_ISL_406862|2020-01-28	20	23915	23934	0.000124	40.1
AACATTCCCACCAACAGAGCC	seq_536442	6.18316	1.03747e-06	0.000294588	0	0	59.6937	11.5436	hCoV-19/Germany/BavPat1/2020|EPI_ISL_406862|2020-01-28	21	29302	29322	3.67e-05	42.1
CAACAAGACGGCAGTGAGGAC	seq_552397	6.17965	1.07295e-06	0.000344411	0	0	59.7216	15.6317	hCoV-19/Germany/BavPat1/2020|EPI_ISL_406862|2020-01-28	21	3179	3199	3.67e-05	42.1
GTCTATCCAGTTGCGTCACC	seq_552084	6.15354	1.27872e-06	0.00031656	0	0	59.0546	23.798	hCoV-19/Germany/BavPat1/2020|EPI_ISL_406862|2020-01-28	20	1118	1137	0.000124	40.1
GGTAACATCTGTTACACACCATC	seq_551246	6.14587	1.28356e-06	0.000341975	0	0	58.2901	17.656	hCoV-19/Germany/BavPat1/2020|EPI_ISL_406862|2020-01-28	23	8888	8910	3.02e-06	46.1
GCCTACTCATGCCTCTAAAAGCCCC	seq_551279	6.13008	1.43444e-06	0.00033664	0	0	57.9671	23.2722	hCoV-19/Germany/BavPat1/2020|EPI_ISL_406862|2020-01-28	25	2394	2418	2.37e-07	50.1
ATTCCCACCAACAGAGCC	seq_536449	6.11562	1.47867e-06	0.000355584	0	0	56.8309	15.5923	hCoV-19/Germany/BavPat1/2020|EPI_ISL_406862|2020-01-28	18	29305	29322	0.002	36.2
CAACAAGACGGCAGTGAGGACAAT	seq_552667	6.09892	1.71961e-06	0.000381271	0	0	56.9075	26.8345	hCoV-19/Germany/BavPat1/2020|EPI_ISL_406862|2020-01-28	24	3179	3202	8.5e-07	48.1
GGAACAGGAAGAGAATCAGCAACT	seq_552797	6.06306	1.86505e-06	0.000279833	0	0	54.2493	7.89272	hCoV-19/Germany/BavPat1/2020|EPI_ISL_406862|2020-01-28	24	22566	22589	8.5e-07	48.1
GTAACATCTGTTACACACC	seq_551221	6.06373	1.89133e-06	0.000282451	0	0	54.4679	13.0537	hCoV-19/Germany/BavPat1/2020|EPI_ISL_406862|2020-01-28	19	8889	8907	0.00041	38.2
AAGAGAGGTGATAAAAGTGT	seq_552348	6.04731	1.99609e-06	0.000295919	0	0	53.4848	1.75078	hCoV-19/Germany/BavPat1/2020|EPI_ISL_406862|2020-01-28	20	4796	4815	0.000124	40.1
CATCATAAACCTCATAATT	seq_551158	6.05483	2.01239e-06	0.000355492	0	0	54.312	17.0909	hCoV-19/Germany/BavPat1/2020|EPI_ISL_406862|2020-01-28	19	27240	27258	0.00041	38.2
GAGAAAAGTGCCAACAGACAAT	seq_552057	6.048	2.06536e-06	0.000302106	0	0	53.9402	15.5529	hCoV-19/Germany/BavPat1/2020|EPI_ISL_406862|2020-01-28	22	4162	4183	1.06e-05	44.1
GACAAATTGTCACCTGTGC	seq_551388	6.03985	2.14436e-06	0.00031065	0	0	53.5754	15.037	hCoV-19/Germany/BavPat1/2020|EPI_ISL_406862|2020-01-28	19	2196	2214	0.00041	38.2
CACGTAGTCGCAACAGTTC	seq_551481	6.02222	2.33732e-06	0.000331053	0	0	52.8527	15.0271	hCoV-19/Germany/BavPat1/2020|EPI_ISL_406862|2020-01-28	19	28782	28800	0.00041	38.2
GAAGAAGAGCAAGAAGAAGATTGGT	seq_552050	6.0259	2.42585e-06	0.000333784	0	0	53.638	24.2351	hCoV-19/Germany/BavPat1/2020|EPI_ISL_406862|2020-01-28	25	3125	3149	2.37e-07	50.1
CACGCACTCAAAGGGAT	seq_552198	6.00321	2.47341e-06	0.000342541	0	0	51.6816	2.23717	hCoV-19/Germany/BavPat1/2020|EPI_ISL_406862|2020-01-28	17	2341	2357	0.005	34.2
AACACTTTGCTTCACACTC	seq_551252	6.0007	2.53724e-06	0.000346	0	0	51.7304	9.39127	hCoV-19/Germany/BavPat1/2020|EPI_ISL_406862|2020-01-28	19	27669	27687	0.00041	38.2
CTTGATTACATCATAAACCTC	seq_551159	5.96996	3.31353e-06	0.000421595	0	0	51.8627	28.8096	hCoV-19/Germany/BavPat1/2020|EPI_ISL_406862|2020-01-28	21	27232	27252	3.67e-05	42.1
GCAGAAGCTGAACTTGC	seq_554032	5.91697	3.75375e-06	0.000457438	0	0	48.3774	5.47226	hCoV-19/Germany/BavPat1/2020|EPI_ISL_406862|2020-01-28	17	8057	8073	0.005	34.2
GTGGTAATTTTAAAGTTAC	seq_551389	5.91776	3.75957e-06	0.000461767	0	0	48.4679	7.81394	hCoV-19/Germany/BavPat1/2020|EPI_ISL_406862|2020-01-28	19	1728	1746	0.00041	38.2
GTTTTTCAGAGCGCTTCC	seq_551204	5.91426	3.87888e-06	0.000473296	0	0	48.4957	11.902	hCoV-19/Germany/BavPat1/2020|EPI_ISL_406862|2020-01-28	18	25501	25518	0.002	36.2
AATCTTGATTACATCATAAACCTC	seq_551171	5.89848	4.43727e-06	0.000521711	0	0	48.5654	22.1221	hCoV-19/Germany/BavPat1/2020|EPI_ISL_406862|2020-01-28	24	27229	27252	8.5e-07	48.1
GCAGAAGGGAGCAGAGG	seq_554355	5.87785	4.55423e-06	0.000534944	0	0	47.0295	8.81625	hCoV-19/Germany/BavPat1/2020|EPI_ISL_406862|2020-01-28	17	28736	28752	0.005	34.2
TAATTTTAAAGTTACAAAAGG	seq_551227	5.88266	4.71574e-06	0.000545125	0	0	47.8288	20.0683	hCoV-19/Germany/BavPat1/2020|EPI_ISL_406862|2020-01-28	21	1732	1752	3.67e-05	42.1
AAAACATTCCCACCAACAGAGC	seq_536907	5.86043	4.87658e-06	0.000558394	0	0	46.2581	1.6523	hCoV-19/Germany/BavPat1/2020|EPI_ISL_406862|2020-01-28	22	29300	29321	1.06e-05	44.1
GGTAATTTTAAAGTTACAAAAGG	seq_551247	5.86798	4.9569e-06	0.000689994	0	0	47.0852	16.9924	hCoV-19/Germany/BavPat1/2020|EPI_ISL_406862|2020-01-28	23	1730	1752	3.02e-06	46.1
CCACCAACAGAGCCTAAAAAGGAC	seq_536339	5.85325	5.4026e-06	0.000599747	0	0	46.7413	19.5425	hCoV-19/Germany/BavPat1/2020|EPI_ISL_406862|2020-01-28	24	29309	29332	8.5e-07	48.1
TATAACACTTTGCTTCACACTC	seq_551175	5.80636	6.3502e-06	0.000685937	0	0	44.4967	8.27078	hCoV-19/Germany/BavPat1/2020|EPI_ISL_406862|2020-01-28	22	27666	27687	1.06e-05	44.1
GAAGTCAGAGGACGCGCAGGGAAT	seq_553125	5.79511	7.2384e-06	0.000758398	0	0	44.952	22.0729	hCoV-19/Germany/BavPat1/2020|EPI_ISL_406862|2020-01-28	24	6295	6318	8.5e-07	48.1
GAGAGCCTTGTCCCTGGTTTCAACG	seq_551245	5.76827	8.04319e-06	0.000814754	0	0	43.8506	19.5031	hCoV-19/Germany/BavPat1/2020|EPI_ISL_406862|2020-01-28	25	215	239	2.37e-07	50.1
CACACTCAAAGGCGGTGCACC	seq_552677	5.75342	8.068e-06	0.00081436	0	0	42.6795	6.71313	hCoV-19/Germany/BavPat1/2020|EPI_ISL_406862|2020-01-28	21	2650	2670	3.67e-05	42.1
TCGGTGGACAAATTGTCACCTGTGC	seq_551237	5.75342	8.068e-06	0.000816757	0	0	42.6795	6.71313	hCoV-19/Germany/BavPat1/2020|EPI_ISL_406862|2020-01-28	25	2190	2214	2.37e-07	50.1
TGATTACATCATAAACCTC	seq_551179	5.76244	8.11848e-06	0.000828892	0	0	43.4718	16.9431	hCoV-19/Germany/BavPat1/2020|EPI_ISL_406862|2020-01-28	19	27234	27252	0.00041	38.2
AAGAGAGGTGATAAAAGTGTAT	seq_552598	5.74316	8.42487e-06	0.000843924	0	0	42.3078	5.17519	hCoV-19/Germany/BavPat1/2020|EPI_ISL_406862|2020-01-28	22	4796	4817	1.06e-05	44.1
TAACTAAAAACAGTAAAGTAC	seq_551236	5.74387	8.73314e-06	0.000865707	0	0	42.7352	14.8893	hCoV-19/Germany/BavPat1/2020|EPI_ISL_406862|2020-01-28	21	16742	16762	3.67e-05	42.1
CTGTCTATCCAGTTGCGTCACC	seq_552726	5.73508	9.01501e-06	0.00089851	0	0	42.3635	13.3513	hCoV-19/Germany/BavPat1/2020|EPI_ISL_406862|2020-01-28	22	1116	1137	1.06e-05	44.1
AGAGGAGGCAAAGACAG	seq_554066	5.72137	9.27142e-06	0.000913611	0	0	41.5712	3.12131	hCoV-19/Germany/BavPat1/2020|EPI_ISL_406862|2020-01-28	17	4228	4244	0.005	34.2
CATTATACTTAAACCAGC	seq_551406	5.70906	9.84808e-06	0.000958404	0	0	41.2272	5.67142	hCoV-19/Germany/BavPat1/2020|EPI_ISL_406862|2020-01-28	18	6433	6450	0.002	36.2
AAGACTAAAAATGTTAC	seq_551304	5.70441	1.0239e-05	0.000978385	0	0	41.262	10.7815	hCoV-19/Germany/BavPat1/2020|EPI_ISL_406862|2020-01-28	17	21007	21023	0.005	34.2
AAGAAGAGCAAGAAGAAG	seq_551582	5.69728	1.04002e-05	0.00120838	0	0	40.8694	6.17751	hCoV-19/Germany/BavPat1/2020|EPI_ISL_406862|2020-01-28	18	3126	3143	0.002	36.2
TATTAGAGTAGGAGCTAG	seq_551465	5.67537	1.13906e-05	0.00106884	0	0	40.1119	1.05758	hCoV-19/Germany/BavPat1/2020|EPI_ISL_406862|2020-01-28	18	27977	27994	0.002	36.2
GATTACATCATAAACCTCAT	seq_551189	5.66871	1.20593e-05	0.00109592	0	0	40.1815	11.2777	hCoV-19/Germany/BavPat1/2020|EPI_ISL_406862|2020-01-28	20	27235	27254	0.000124	40.1
GAAGAAGAAGGTGATTGTG	seq_554144	5.6512	1.27353e-05	0.00114608	0	0	39.4101	4.11378	hCoV-19/Germany/BavPat1/2020|EPI_ISL_406862|2020-01-28	19	3002	3020	0.00041	38.2
AAGGAAGGTGTAGAGTT	seq_552350	5.64855	1.30264e-05	0.00116773	0	0	39.4379	8.20184	hCoV-19/Germany/BavPat1/2020|EPI_ISL_406862|2020-01-28	17	2117	2133	0.005	34.2
CAGAGGACGCGCAGGGAAT	seq_553593	5.6347	1.3944e-05	0.00124884	0	0	39.0871	9.72994	hCoV-19/Germany/BavPat1/2020|EPI_ISL_406862|2020-01-28	19	6300	6318	0.00041	38.2
ACCGCAGAGACAGAAGAAACAGC	seq_551249	5.62659	1.48583e-05	0.00159934	0	0	39.1219	14.84	hCoV-19/Germany/BavPat1/2020|EPI_ISL_406862|2020-01-28	23	29365	29387	3.02e-06	46.1
TACCGAAGAGCTACCAGACG	seq_551765	5.60259	1.57776e-05	0.00185089	0	0	37.9578	3.07207	hCoV-19/Germany/BavPat1/2020|EPI_ISL_406862|2020-01-28	20	28478	28497	0.000124	40.1
AGGGAGCCTTGAATACACC	seq_549907	5.58991	1.66969e-05	0.00135798	0	0	37.5999	3.57815	hCoV-19/Germany/BavPat1/2020|EPI_ISL_406862|2020-01-28	19	28626	28644	0.00041	38.2
AGAGGACGCGCAGGGAAT	seq_552630	5.57755	1.75946e-05	0.00141607	0	0	37.2281	2.04021	hCoV-19/Germany/BavPat1/2020|EPI_ISL_406862|2020-01-28	18	6301	6318	0.002	36.2
GGAACAGGAAGAGAATCAGC	seq_552796	5.56179	1.9088e-05	0.00228192	0	0	36.9051	7.65636	hCoV-19/Germany/BavPat1/2020|EPI_ISL_406862|2020-01-28	20	22566	22585	0.000124	40.1
CAACTGAGGGAGCCTTGAATACACC	seq_540366	5.538	2.09933e-05	0.00246352	0	0	36.1615	4.58047	hCoV-19/Germany/BavPat1/2020|EPI_ISL_406862|2020-01-28	25	28620	28644	2.37e-07	50.1
CAAAGGCGGTGCACCAAC	seq_552179	5.54226	2.1245e-05	0.00248716	0	0	36.5751	12.2505	hCoV-19/Germany/BavPat1/2020|EPI_ISL_406862|2020-01-28	18	2656	2673	0.002	36.2
ACAAAAGGAAAAGCTAAAAAAGGTG	seq_552142	5.5238	2.24146e-05	0.00172663	0	0	35.8107	6.10857	hCoV-19/Germany/BavPat1/2020|EPI_ISL_406862|2020-01-28	25	1745	1769	2.37e-07	50.1
GAAGAGTGAAAAGCAAGTTGAAC	seq_553121	5.51079	2.36791e-05	0.00268973	0	0	35.4458	5.59264	hCoV-19/Germany/BavPat1/2020|EPI_ISL_406862|2020-01-28	23	3790	3812	3.02e-06	46.1
GAGGATGAAGAAGAAGGT	seq_554158	5.51369	2.42097e-05	0.00234114	0	0	35.8594	13.2627	hCoV-19/Germany/BavPat1/2020|EPI_ISL_406862|2020-01-28	18	2996	3013	0.002	36.2
GAAGGGAGCAGAGGCGGC	seq_551181	5.48501	2.62632e-05	0.00249514	0	0	34.6883	0.472714	hCoV-19/Germany/BavPat1/2020|EPI_ISL_406862|2020-01-28	18	28739	28756	0.002	36.2
GAACAGAGAAAACAAGAT	seq_553102	5.48072	2.69606e-05	0.00278159	0	0	34.6466	5.65938	hCoV-19/Germany/BavPat1/2020|EPI_ISL_406862|2020-01-28	18	3878	3895	0.002	36.2
CTACTCATGCCTCTAAAAGCCCC	seq_551235	5.48043	2.72809e-05	0.00296691	0	0	34.7441	8.64883	hCoV-19/Germany/BavPat1/2020|EPI_ISL_406862|2020-01-28	23	2396	2418	3.02e-06	46.1
GACGTGGTCCAGAACAAACCC	seq_537002	5.45694	2.97016e-05	0.00216691	0	0	33.9866	3.52891	hCoV-19/Germany/BavPat1/2020|EPI_ISL_406862|2020-01-28	21	29046	29066	3.67e-05	42.1
ACAGAAGGCCGCTATAAC	seq_552615	5.45386	3.04335e-05	0.00277879	0	0	34.0144	7.61697	hCoV-19/Germany/BavPat1/2020|EPI_ISL_406862|2020-01-28	18	1897	1914	0.002	36.2
GGTAACATCTGTTACACACC	seq_551257	5.4525	3.07466e-05	0.0022149	0	0	34.0214	8.63899	hCoV-19/Germany/BavPat1/2020|EPI_ISL_406862|2020-01-28	20	8888	8907	0.000124	40.1
ATTACATCATAAACCTC	seq_551188	5.442	3.17538e-05	0.00226109	0	0	33.6357	5.05701	hCoV-19/Germany/BavPat1/2020|EPI_ISL_406862|2020-01-28	17	27236	27252	0.005	34.2
AGGAGACATTATACTTAAACCAGC	seq_551316	5.42382	3.47436e-05	0.00361767	0	0	33.2987	8.62914	hCoV-19/Germany/BavPat1/2020|EPI_ISL_406862|2020-01-28	24	6427	6450	8.5e-07	48.1
GAAAACAAATACGTAGTGCTGCT	seq_552238	5.41655	3.66266e-05	0.00319237	0	0	33.3266	12.7172	hCoV-19/Germany/BavPat1/2020|EPI_ISL_406862|2020-01-28	23	8388	8410	3.02e-06	46.1
GGAGCCTTGAATACACC	seq_550724	5.39466	3.92853e-05	0.00372053	0	0	32.576	8.61929	hCoV-19/Germany/BavPat1/2020|EPI_ISL_406862|2020-01-28	17	28628	28644	0.005	34.2
TCTGAGGACAAGAGGGC	seq_538175	5.3845	4.02177e-05	0.00403883	0	0	32.1485	1.09478	hCoV-19/Germany/BavPat1/2020|EPI_ISL_406862|2020-01-28	17	12263	12279	0.005	34.2
GACGCATACAAAACATTCCCACC	seq_536484	5.38187	4.11828e-05	0.00350979	0	0	32.2042	7.08134	hCoV-19/Germany/BavPat1/2020|EPI_ISL_406862|2020-01-28	23	29291	29313	3.02e-06	46.1
GTGGTAATTTTAAAGTTACAAAAG	seq_551758	5.39253	4.16235e-05	0.00277936	0	0	32.9896	16.2893	hCoV-19/Germany/BavPat1/2020|EPI_ISL_406862|2020-01-28	24	1728	1751	8.5e-07	48.1
AGATGAGTGGAGTATGGCT	seq_554068	5.37	4.2783e-05	0.00423679	0	0	31.8116	2.47735	hCoV-19/Germany/BavPat1/2020|EPI_ISL_406862|2020-01-28	19	2902	2920	0.00041	38.2
AACATTCCCACCAACAGAGC	seq_536607	5.36459	4.45727e-05	0.00372372	0	0	31.8534	8.60944	hCoV-19/Germany/BavPat1/2020|EPI_ISL_406862|2020-01-28	20	29302	29321	0.000124	40.1
GAAAAGAACAATCAAGGGTACAC	seq_552739	5.35291	4.59859e-05	0.0044244	0	0	31.4119	3.14866	hCoV-19/Germany/BavPat1/2020|EPI_ISL_406862|2020-01-28	23	10927	10949	3.02e-06	46.1
CATTCCCACCAACAGAGC	seq_536510	5.35017	4.72134e-05	0.00305749	0	0	31.4885	8.09351	hCoV-19/Germany/BavPat1/2020|EPI_ISL_406862|2020-01-28	18	29304	29321	0.002	36.2
ATGCCTCTAAAAGCCCC	seq_551448	5.3395	4.85615e-05	0.00460815	0	0	31.0889	2.4675	hCoV-19/Germany/BavPat1/2020|EPI_ISL_406862|2020-01-28	17	2402	2418	0.005	34.2
GAGGACAAGAGGGCAAAAG	seq_547289	5.34003	5.07013e-05	0.00474614	0	0	31.5234	13.2036	hCoV-19/Germany/BavPat1/2020|EPI_ISL_406862|2020-01-28	19	12266	12284	0.00041	38.2
TATATGGAAGAGCCCTAATGTGT	seq_536717	5.31553	5.50626e-05	0.00345282	0	0	30.7798	10.1277	hCoV-19/Germany/BavPat1/2020|EPI_ISL_406862|2020-01-28	23	29735	29757	3.02e-06	46.1
AAGAAGAGCAAGAAGAAGAT	seq_552595	5.30823	5.52412e-05	0.00480214	0	0	30.3662	2.45765	hCoV-19/Germany/BavPat1/2020|EPI_ISL_406862|2020-01-28	20	3126	3145	0.000124	40.1
GAAAACTTCAAGATGTGGTCAACC	seq_551735	5.30236	5.76794e-05	0.00521889	0	0	30.408	8.58975	hCoV-19/Germany/BavPat1/2020|EPI_ISL_406862|2020-01-28	24	24345	24368	8.5e-07	48.1
TGGCACACACTGGTTTGTAACAC	seq_551871	5.32002	5.80657e-05	0.0049408	0	0	31.5651	19.3357	hCoV-19/Germany/BavPat1/2020|EPI_ISL_406862|2020-01-28	23	24802	24824	3.02e-06	46.1
AAGAGAGGTGATAAAAGT	seq_552347	5.29633	6.01402e-05	0.0053022	0	0	30.4289	11.6558	hCoV-19/Germany/BavPat1/2020|EPI_ISL_406862|2020-01-28	18	4796	4813	0.002	36.2
ACGAAAACAAATACGTAGTGCTGC	seq_552149	5.31439	6.26226e-05	0.00480214	0	0	31.9578	23.9397	hCoV-19/Germany/BavPat1/2020|EPI_ISL_406862|2020-01-28	24	8386	8409	8.5e-07	48.1
GAAGGAAAACAGGGTAAT	seq_553717	5.27532	6.31385e-05	0.00549467	0	0	29.6157	1.64025	hCoV-19/Germany/BavPat1/2020|EPI_ISL_406862|2020-01-28	18	22046	22063	0.002	36.2
AGCATATTGACGCATAC	seq_551422	5.27349	6.3807e-05	0.00526792	0	0	29.6018	3.68428	hCoV-19/Germany/BavPat1/2020|EPI_ISL_406862|2020-01-28	17	29283	29299	0.005	34.2
TCTTGATTACATCATAAACCTC	seq_551176	5.27325	6.73268e-05	0.00547524	0	0	30.085	14.2059	hCoV-19/Germany/BavPat1/2020|EPI_ISL_406862|2020-01-28	22	27231	27252	1.06e-05	44.1
ACCGAAGAGCTACCAGACG	seq_552146	5.256	6.92163e-05	0.00557295	0	0	29.3136	7.04195	hCoV-19/Germany/BavPat1/2020|EPI_ISL_406862|2020-01-28	19	28479	28497	0.00041	38.2
GAAGAGAAGTTTAAGGAAGGTGT	seq_553118	5.25263	7.08463e-05	0.00521106	0	0	29.3275	9.08598	hCoV-19/Germany/BavPat1/2020|EPI_ISL_406862|2020-01-28	23	2105	2127	3.02e-06	46.1
AACACAGACCATTCCAGT	seq_552332	5.24295	7.19438e-05	0.00456517	0	0	28.9	0.628087	hCoV-19/Germany/BavPat1/2020|EPI_ISL_406862|2020-01-28	18	27087	27104	0.002	36.2
GCACAAGTCAAACAAATTTAC	seq_551612	5.24217	7.25752e-05	0.00461057	0	0	28.9348	4.48199	hCoV-19/Germany/BavPat1/2020|EPI_ISL_406862|2020-01-28	21	23855	23875	3.67e-05	42.1
TGCACAAGTCAAACAAATTTAC	seq_551417	5.24217	7.25752e-05	0.00461057	0	0	28.9348	4.48199	hCoV-19/Germany/BavPat1/2020|EPI_ISL_406862|2020-01-28	22	23854	23875	1.06e-05	44.1
AGACGTGGTCCAGAACAAACCC	seq_537445	5.2386	7.44268e-05	0.00469668	0	0	28.9557	7.54803	hCoV-19/Germany/BavPat1/2020|EPI_ISL_406862|2020-01-28	22	29045	29066	1.06e-05	44.1
CAATAGCAGTCCAGATGACC	seq_551199	5.2386	7.44268e-05	0.00501312	0	0	28.9557	7.54803	hCoV-19/Germany/BavPat1/2020|EPI_ISL_406862|2020-01-28	20	28447	28466	0.000124	40.1
GTGGACAAATTGTCACCTGTGC	seq_551355	5.23491	7.63272e-05	0.00478137	0	0	28.9696	9.59206	hCoV-19/Germany/BavPat1/2020|EPI_ISL_406862|2020-01-28	22	2193	2214	1.06e-05	44.1
GATCTGTCTATCCAGTTGCGTCACC	seq_552259	5.24966	7.85744e-05	0.00558489	0	0	30.1268	20.338	hCoV-19/Germany/BavPat1/2020|EPI_ISL_406862|2020-01-28	25	1113	1137	2.37e-07	50.1
GAAGAAGAAGGTGATTGTGAAG	seq_552244	5.21684	8.23352e-05	0.00537197	0	0	28.6118	10.0981	hCoV-19/Germany/BavPat1/2020|EPI_ISL_406862|2020-01-28	22	3002	3023	1.06e-05	44.1
GACCAATAGACAGTTTCATC	seq_552056	5.19138	8.88606e-05	0.00565598	0	0	27.8473	3.95621	hCoV-19/Germany/BavPat1/2020|EPI_ISL_406862|2020-01-28	20	15084	15103	0.000124	40.1
GAAAAAGGTGACTATGGTGAT	seq_548374	5.16764	9.93869e-05	0.00568764	0	0	27.5173	8.55035	hCoV-19/Germany/BavPat1/2020|EPI_ISL_406862|2020-01-28	21	16783	16803	3.67e-05	42.1
TATTAGAGTAGGAGCTAGAAAATC	seq_551542	5.15445	0.000102709	0.00580489	0	0	27.0759	3.20774	hCoV-19/Germany/BavPat1/2020|EPI_ISL_406862|2020-01-28	24	27977	28000	8.5e-07	48.1
ATAGCAGTCCAGATGACC	seq_551210	5.15069	0.000106011	0.00592184	0	0	27.1525	8.03442	hCoV-19/Germany/BavPat1/2020|EPI_ISL_406862|2020-01-28	18	28449	28466	0.002	36.2
ATCATAAACCTCATAATT	seq_551187	5.13855	0.000109009	0.00609418	0	0	26.732	0.657631	hCoV-19/Germany/BavPat1/2020|EPI_ISL_406862|2020-01-28	18	27241	27258	0.002	36.2
CAAAATGTGAAGAATCATCTGC	seq_551715	5.1366	0.00011084	0.00614111	0	0	26.7737	5.47446	hCoV-19/Germany/BavPat1/2020|EPI_ISL_406862|2020-01-28	22	7851	7872	1.06e-05	44.1
CTGTGGTAATTTTAAAGTTAC	seq_551266	5.12036	0.000117348	0.00686883	0	0	26.395	2.9145	hCoV-19/Germany/BavPat1/2020|EPI_ISL_406862|2020-01-28	21	1726	1746	3.67e-05	42.1
AACACAGACCATTCCAGTAGCAGT	seq_552582	5.11807	0.00011848	0.00637355	0	0	26.3532	3.21759	hCoV-19/Germany/BavPat1/2020|EPI_ISL_406862|2020-01-28	24	27087	27110	8.5e-07	48.1
GAAAAAGGTGACTATGGT	seq_547148	5.11883	0.000118638	0.00641169	0	0	26.4089	4.95853	hCoV-19/Germany/BavPat1/2020|EPI_ISL_406862|2020-01-28	18	16783	16800	0.002	36.2
TGTGACTTATGTCCCTGCAC	seq_551633	5.11763	0.000119608	0.00649268	0	0	26.4159	5.98054	hCoV-19/Germany/BavPat1/2020|EPI_ISL_406862|2020-01-28	20	24700	24719	0.000124	40.1
TCATCAACTTTTAACGTACC	seq_551865	5.1141	0.000122406	0.00652903	0	0	26.4298	8.02457	hCoV-19/Germany/BavPat1/2020|EPI_ISL_406862|2020-01-28	20	8006	8025	0.000124	40.1
ACAACAACTCTGGAAGAAACT	seq_552931	5.10104	0.000126309	0.0067235	0	0	26.0023	1.68949	hCoV-19/Germany/BavPat1/2020|EPI_ISL_406862|2020-01-28	21	3929	3949	3.67e-05	42.1
AGAGGAGGCAAAGACAGTGC	seq_553474	5.12139	0.000127626	0.00680229	0	0	27.2152	17.2326	hCoV-19/Germany/BavPat1/2020|EPI_ISL_406862|2020-01-28	20	4228	4247	0.000124	40.1
GGAAATGAAGAGTGAAAAGCAAG	seq_553191	5.09435	0.000132553	0.00752027	0	0	26.072	8.53066	hCoV-19/Germany/BavPat1/2020|EPI_ISL_406862|2020-01-28	23	3784	3806	3.02e-06	46.1
TCCCTGGTTTCAACGAG	seq_551623	5.08337	0.000135171	0.00713679	0	0	25.6584	0.860619	hCoV-19/Germany/BavPat1/2020|EPI_ISL_406862|2020-01-28	17	225	241	0.005	34.2
GATGAAATTTCAATGGCCAC	seq_551267	5.08312	0.000135271	0.00708159	0	0	25.6514	0.161396	hCoV-19/Germany/BavPat1/2020|EPI_ISL_406862|2020-01-28	20	17302	17321	0.000124	40.1
CGTGGTGGTGACGGTAAAATG	seq_551192	5.08231	0.000136351	0.00709693	0	0	25.6793	3.92666	hCoV-19/Germany/BavPat1/2020|EPI_ISL_406862|2020-01-28	21	28502	28522	3.67e-05	42.1
AGAGGAGGCAAAGACAGTG	seq_554067	5.07841	0.000139933	0.00725505	0	0	25.7002	6.99271	hCoV-19/Germany/BavPat1/2020|EPI_ISL_406862|2020-01-28	19	4228	4246	0.00041	38.2
AACGTACCAATGGAAAAACTC	seq_552589	5.09275	0.00013999	0.00724312	0	0	26.4786	15.1787	hCoV-19/Germany/BavPat1/2020|EPI_ISL_406862|2020-01-28	21	8018	8038	3.67e-05	42.1
ACAAAAGGAAAAGCTAAAAAAGG	seq_553418	5.08311	0.000142268	0.00729599	0	0	26.0998	12.6187	hCoV-19/Germany/BavPat1/2020|EPI_ISL_406862|2020-01-28	23	1745	1767	3.02e-06	46.1
CCCCGTGACCTTGGTGC	seq_554133	5.08311	0.000142268	0.0073942	0	0	26.0998	12.6187	hCoV-19/Germany/BavPat1/2020|EPI_ISL_406862|2020-01-28	17	8264	8280	0.005	34.2
AGCCTTGTCCCTGGTTTCAACG	seq_551312	5.07419	0.000143748	0.0073942	0	0	25.7141	9.03674	hCoV-19/Germany/BavPat1/2020|EPI_ISL_406862|2020-01-28	22	218	239	1.06e-05	44.1
ATATGGAAGAGCCCTAATGTGT	seq_536759	5.08817	0.000143962	0.00798634	0	0	26.4855	16.2007	hCoV-19/Germany/BavPat1/2020|EPI_ISL_406862|2020-01-28	22	29736	29757	1.06e-05	44.1
CATCAACTTTTAACGTACC	seq_551724	5.06406	0.000145851	0.00752604	0	0	25.3075	2.38872	hCoV-19/Germany/BavPat1/2020|EPI_ISL_406862|2020-01-28	19	8007	8025	0.00041	38.2
AGAGACGGTTGGGAAAT	seq_554115	5.06002	0.000149892	0.00759344	0	0	25.3354	6.47678	hCoV-19/Germany/BavPat1/2020|EPI_ISL_406862|2020-01-28	17	2138	2154	0.005	34.2
CACACTCAAAGGCGGTGCACCAAC	seq_553571	5.05814	0.000151707	0.00770513	0	0	25.3423	7.49879	hCoV-19/Germany/BavPat1/2020|EPI_ISL_406862|2020-01-28	24	2650	2673	8.5e-07	48.1
GGACAACAGCAGACAACCC	seq_552800	5.05814	0.000151707	0.00770513	0	0	25.3423	7.49879	hCoV-19/Germany/BavPat1/2020|EPI_ISL_406862|2020-01-28	19	5477	5495	0.00041	38.2
GAAAAACTCAAACCCGTCCT	seq_552237	5.06555	0.00015171	0.00765798	0	0	25.735	12.1028	hCoV-19/Germany/BavPat1/2020|EPI_ISL_406862|2020-01-28	20	2075	2094	0.000124	40.1
GTACAGAAAGTGTGTTAAATCC	seq_552082	5.04485	0.00015676	0.0078455	0	0	24.9357	0.850771	hCoV-19/Germany/BavPat1/2020|EPI_ISL_406862|2020-01-28	22	2359	2380	1.06e-05	44.1
TGGGTGTTTATTACCAC	seq_551327	5.0446	0.000156881	0.00848508	0	0	24.9288	0.171244	hCoV-19/Germany/BavPat1/2020|EPI_ISL_406862|2020-01-28	17	21930	21946	0.005	34.2
AACAAGACGGCAGTGAGGAC	seq_553353	5.0448	0.000156934	0.0078519	0	0	24.9427	1.87279	hCoV-19/Germany/BavPat1/2020|EPI_ISL_406862|2020-01-28	20	3180	3199	0.000124	40.1
ATGCTTCAGTTGTAAACATTC	seq_551190	5.0448	0.000156934	0.00789807	0	0	24.9427	1.87279	hCoV-19/Germany/BavPat1/2020|EPI_ISL_406862|2020-01-28	21	25026	25046	3.67e-05	42.1
CACGTAGTCGCAACAGTTCAAG	seq_552683	5.02505	0.000169034	0.00835335	0	0	24.5709	0.334839	hCoV-19/Germany/BavPat1/2020|EPI_ISL_406862|2020-01-28	22	28782	28803	1.06e-05	44.1
GACAGGCAAACAGCACAAGCAGC	seq_553137	5.03253	0.000169819	0.00894506	0	0	24.9984	10.0489	hCoV-19/Germany/BavPat1/2020|EPI_ISL_406862|2020-01-28	23	10559	10581	3.02e-06	46.1
TGGAAATGAAGAGTGAAAAGC	seq_551777	5.01648	0.000178891	0.00866047	0	0	24.6266	8.51096	hCoV-19/Germany/BavPat1/2020|EPI_ISL_406862|2020-01-28	21	3783	3803	3.67e-05	42.1
ATTATACTTAAACCAGC	seq_551333	5.00048	0.000186672	0.00886542	0	0	24.1782	4.26915	hCoV-19/Germany/BavPat1/2020|EPI_ISL_406862|2020-01-28	17	6434	6450	0.005	34.2
ATTCCCACCAACAGAGCCT	seq_536531	5.00769	0.000188742	0.00894506	0	0	24.6475	11.577	hCoV-19/Germany/BavPat1/2020|EPI_ISL_406862|2020-01-28	19	29305	29323	0.00041	38.2
GGCACACACTGGTTTGTAACAC	seq_552503	4.99961	0.000189204	0.00901767	0	0	24.2548	6.97301	hCoV-19/Germany/BavPat1/2020|EPI_ISL_406862|2020-01-28	22	24803	24824	1.06e-05	44.1
ATCTTGATTACATCATAAACCTC	seq_551203	4.99741	0.000191797	0.00904224	0	0	24.2618	7.99503	hCoV-19/Germany/BavPat1/2020|EPI_ISL_406862|2020-01-28	23	27230	27252	3.02e-06	46.1
ACTCAAAGGCGGTGCACC	seq_553441	4.99496	0.000194704	0.00914153	0	0	24.2688	9.01704	hCoV-19/Germany/BavPat1/2020|EPI_ISL_406862|2020-01-28	18	2653	2670	0.002	36.2
CTTGTCCCTGGTTTCAACG	seq_551526	4.98467	0.000196945	0.00924006	0	0	23.8482	0.324991	hCoV-19/Germany/BavPat1/2020|EPI_ISL_406862|2020-01-28	19	221	239	0.00041	38.2
GACAACAGCAGACAACCCT	seq_554327	4.98467	0.000196945	0.00924006	0	0	23.8482	0.324991	hCoV-19/Germany/BavPat1/2020|EPI_ISL_406862|2020-01-28	19	5478	5496	0.00041	38.2
TGGACAAATTGTCACCTGTGC	seq_551631	4.96012	0.000218557	0.00987872	0	0	23.5252	5.94115	hCoV-19/Germany/BavPat1/2020|EPI_ISL_406862|2020-01-28	21	2194	2214	3.67e-05	42.1
TACAGCGTAAATATAAGGGTATT	seq_552531	4.95596	0.000224195	0.0108038	0	0	23.5391	7.98518	hCoV-19/Germany/BavPat1/2020|EPI_ISL_406862|2020-01-28	23	4416	4438	3.02e-06	46.1
GAAGAAGAGCAAGAAGAAGATTGG	seq_554085	4.95337	0.000227714	0.0101646	0	0	23.5461	9.00719	hCoV-19/Germany/BavPat1/2020|EPI_ISL_406862|2020-01-28	24	3125	3148	8.5e-07	48.1
GGAAAAGTTATGTGCATGTTGT	seq_553189	4.95337	0.000227714	0.0101883	0	0	23.5461	9.00719	hCoV-19/Germany/BavPat1/2020|EPI_ISL_406862|2020-01-28	22	7392	7413	1.06e-05	44.1
AGGTGATGTTAGAGAAAC	seq_554038	4.94305	0.000230256	0.00955365	0	0	23.1325	1.33716	hCoV-19/Germany/BavPat1/2020|EPI_ISL_406862|2020-01-28	18	5386	5403	0.002	36.2
AACCTTCTTGAAATACTCC	seq_551394	4.94168	0.00023154	0.01028	0	0	23.1116	1.72889	hCoV-19/Germany/BavPat1/2020|EPI_ISL_406862|2020-01-28	19	1556	1574	0.00041	38.2
GTACCAAACCAACCATATCC	seq_552830	4.94219	0.000231751	0.00960212	0	0	23.1465	3.38119	hCoV-19/Germany/BavPat1/2020|EPI_ISL_406862|2020-01-28	20	5954	5973	0.000124	40.1
AGATTTCATCTAAACGAAC	seq_551202	4.9399	0.000235179	0.00963919	0	0	23.1604	5.42522	hCoV-19/Germany/BavPat1/2020|EPI_ISL_406862|2020-01-28	19	28193	28211	0.00041	38.2
GAACAATGCTAGGGAGAGCTGCC	seq_552742	4.9399	0.000235179	0.00888542	0	0	23.1604	5.42522	hCoV-19/Germany/BavPat1/2020|EPI_ISL_406862|2020-01-28	23	29712	29734	3.02e-06	46.1
ACTCATGCCTCTAAAAGCCC	seq_553443	4.93808	0.000237815	0.00894506	0	0	23.1673	6.44723	hCoV-19/Germany/BavPat1/2020|EPI_ISL_406862|2020-01-28	20	2398	2417	0.000124	40.1
TACAAAACATTCCCACCAACAG	seq_539087	4.93056	0.000248746	0.00998944	0	0	23.1882	9.51328	hCoV-19/Germany/BavPat1/2020|EPI_ISL_406862|2020-01-28	22	29297	29318	1.06e-05	44.1
GCTTCAGTTGTAAACATTC	seq_551538	4.9197	0.00025137	0.0101111	0	0	22.7468	2.24482	hCoV-19/Germany/BavPat1/2020|EPI_ISL_406862|2020-01-28	19	25028	25046	0.00041	38.2
TATGTACGACCCTAAGACT	seq_551571	4.91951	0.000265271	0.010419	0	0	23.2091	12.5793	hCoV-19/Germany/BavPat1/2020|EPI_ISL_406862|2020-01-28	19	20994	21012	0.00041	38.2
CTGTTTTTCAGAGCGCTTCC	seq_551273	4.8998	0.000270026	0.0105937	0	0	22.4029	0.305294	hCoV-19/Germany/BavPat1/2020|EPI_ISL_406862|2020-01-28	20	25499	25518	0.000124	40.1
GAACAGGAAGAGAATCAGCAACT	seq_553685	4.8998	0.000270026	0.0105937	0	0	22.4029	0.305294	hCoV-19/Germany/BavPat1/2020|EPI_ISL_406862|2020-01-28	23	22567	22589	3.02e-06	46.1
GAAAAACTCAAACCCGTCC	seq_553098	4.89963	0.000270694	0.0106017	0	0	22.4168	2.34932	hCoV-19/Germany/BavPat1/2020|EPI_ISL_406862|2020-01-28	19	2075	2093	0.00041	38.2
AGGGTTATTGGACATTCTATGC	seq_551644	4.91516	0.000271976	0.00981905	0	0	23.2161	13.6013	hCoV-19/Germany/BavPat1/2020|EPI_ISL_406862|2020-01-28	22	10226	10247	1.06e-05	44.1
AACGCAGTGGGGCGCGATC	seq_551311	4.89797	0.000273668	0.00985687	0	0	22.4307	4.39335	hCoV-19/Germany/BavPat1/2020|EPI_ISL_406862|2020-01-28	19	28311	28329	0.00041	38.2
CATGTAGAAACATTTTACCC	seq_551256	4.88973	0.000287456	0.010992	0	0	22.4586	8.48141	hCoV-19/Germany/BavPat1/2020|EPI_ISL_406862|2020-01-28	20	20575	20594	0.000124	40.1
AACAAGACGGCAGTGAGGACAAT	seq_553355	4.8867	0.00029255	0.012091	0	0	22.4656	9.50343	hCoV-19/Germany/BavPat1/2020|EPI_ISL_406862|2020-01-28	23	3180	3202	3.02e-06	46.1
CAGAGGCACGTCAACAT	seq_553043	4.87426	0.000297624	0.0104313	0	0	22.0172	3.27668	hCoV-19/Germany/BavPat1/2020|EPI_ISL_406862|2020-01-28	17	330	346	0.005	34.2
GAGGATGAAGAAGAAGGTGAT	seq_553759	4.87509	0.000298081	0.0104357	0	0	22.0729	4.89944	hCoV-19/Germany/BavPat1/2020|EPI_ISL_406862|2020-01-28	21	2996	3016	3.67e-05	42.1
GAACAGGAAGAGAATCAGC	seq_552455	4.87333	0.000301245	0.0114269	0	0	22.0799	5.92145	hCoV-19/Germany/BavPat1/2020|EPI_ISL_406862|2020-01-28	19	22567	22585	0.00041	38.2
ACCAAACCAACCATATCC	seq_552939	4.86869	0.000309563	0.0116681	0	0	22.0938	7.96548	hCoV-19/Germany/BavPat1/2020|EPI_ISL_406862|2020-01-28	18	5956	5973	0.002	36.2
GGAACAGGAAGAGAATCAGCAAC	seq_553194	4.86869	0.000309563	0.0125649	0	0	22.0938	7.96548	hCoV-19/Germany/BavPat1/2020|EPI_ISL_406862|2020-01-28	23	22566	22588	3.02e-06	46.1
GACAGGCAAACAGCACAAGCAGCT	seq_553733	4.87031	0.00032107	0.0119699	0	0	22.4934	13.5915	hCoV-19/Germany/BavPat1/2020|EPI_ISL_406862|2020-01-28	24	10559	10582	8.5e-07	48.1
TACATCATAAACCTCATAATT	seq_551293	4.85168	0.0003252	0.012091	0	0	21.715	5.40552	hCoV-19/Germany/BavPat1/2020|EPI_ISL_406862|2020-01-28	21	27238	27258	3.67e-05	42.1
TGACTTATGTCCCTGCACAAG	seq_552874	4.85867	0.000327805	0.0130809	0	0	22.1147	11.0315	hCoV-19/Germany/BavPat1/2020|EPI_ISL_406862|2020-01-28	21	24702	24722	3.67e-05	42.1
CTTGATTACATCATAAACCTCAT	seq_551243	4.84722	0.000333783	0.0123144	0	0	21.729	7.44955	hCoV-19/Germany/BavPat1/2020|EPI_ISL_406862|2020-01-28	23	27232	27254	3.02e-06	46.1
TGGGGACCAGGAACTAATCAGAC	seq_552567	4.83228	0.000345278	0.0125374	0	0	21.3224	0.80153	hCoV-19/Germany/BavPat1/2020|EPI_ISL_406862|2020-01-28	23	29077	29099	3.02e-06	46.1
ATCAGAGGCACGTCAAC	seq_553522	4.83197	0.000345595	0.0125954	0	0	21.3154	0.220485	hCoV-19/Germany/BavPat1/2020|EPI_ISL_406862|2020-01-28	17	328	344	0.005	34.2
GACTTATGTCCCTGCACAAG	seq_551836	4.82945	0.000351753	0.0127412	0	0	21.3502	4.88959	hCoV-19/Germany/BavPat1/2020|EPI_ISL_406862|2020-01-28	20	24703	24722	0.000124	40.1
GAAGTCAGACAAATCGCTCCAGGGC	seq_553718	4.82759	0.000355617	0.012828	0	0	21.3572	5.9116	hCoV-19/Germany/BavPat1/2020|EPI_ISL_406862|2020-01-28	25	22724	22748	2.37e-07	50.1
AGCTAAAAGACTGTGTTATGTATGC	seq_552638	4.80881	0.000375563	0.012284	0	0	20.9575	0.285598	hCoV-19/Germany/BavPat1/2020|EPI_ISL_406862|2020-01-28	25	11244	11268	2.37e-07	50.1
AACAAGACAAAAACACCC	seq_552578	4.81605	0.000379648	0.0123818	0	0	21.385	9.99966	hCoV-19/Germany/BavPat1/2020|EPI_ISL_406862|2020-01-28	18	23826	23843	0.002	36.2
TACAAAACATTCCCACCAAC	seq_537698	4.80673	0.000380996	0.0124108	0	0	20.9854	4.37366	hCoV-19/Germany/BavPat1/2020|EPI_ISL_406862|2020-01-28	20	29297	29316	0.000124	40.1
AGATTGAACCAGCTTGAGAGC	seq_540191	4.79749	0.00040163	0.0139762	0	0	21.0132	8.46172	hCoV-19/Germany/BavPat1/2020|EPI_ISL_406862|2020-01-28	21	28895	28915	3.67e-05	42.1
GGGGACCAGGAACTAATCAGAC	seq_551755	4.81167	0.000406328	0.0141109	0	0	21.7847	15.6257	hCoV-19/Germany/BavPat1/2020|EPI_ISL_406862|2020-01-28	22	29078	29099	1.06e-05	44.1
AGACCACCACTTAACCG	seq_552961	4.78511	0.000408754	0.0140819	0	0	20.5997	0.791681	hCoV-19/Germany/BavPat1/2020|EPI_ISL_406862|2020-01-28	17	16699	16715	0.005	34.2
ATGTGACTTATGTCCCTGCAC	seq_551184	4.78511	0.000408754	0.0141417	0	0	20.5997	0.791681	hCoV-19/Germany/BavPat1/2020|EPI_ISL_406862|2020-01-28	21	24699	24719	3.67e-05	42.1
GAAGAAATGCTGGACAAC	seq_553695	4.7835	0.000413257	0.0131184	0	0	20.6206	3.85773	hCoV-19/Germany/BavPat1/2020|EPI_ISL_406862|2020-01-28	18	12005	12022	0.002	36.2
GGACAACAGCAGACAAC	seq_553829	4.78123	0.000416023	0.0143089	0	0	20.5718	3.29638	hCoV-19/Germany/BavPat1/2020|EPI_ISL_406862|2020-01-28	17	5477	5493	0.005	34.2
GAAGAAGAGCAAGAAGAAGATTG	seq_552461	4.7821	0.000416701	0.0143162	0	0	20.6275	4.87974	hCoV-19/Germany/BavPat1/2020|EPI_ISL_406862|2020-01-28	23	3125	3147	3.02e-06	46.1
ACATTCCCACCAACAGAGCC	seq_536614	4.78104	0.000439514	0.0136642	0	0	21.0411	12.5498	hCoV-19/Germany/BavPat1/2020|EPI_ISL_406862|2020-01-28	20	29303	29322	0.000124	40.1
AATTTTAAAGTTACAAAAGG	seq_551472	4.76074	0.000445495	0.0149375	0	0	20.2349	0.27575	hCoV-19/Germany/BavPat1/2020|EPI_ISL_406862|2020-01-28	20	1733	1752	0.000124	40.1
CAACGAGAAAACACACG	seq_542187	4.76074	0.000445495	0.0138216	0	0	20.2349	0.27575	hCoV-19/Germany/BavPat1/2020|EPI_ISL_406862|2020-01-28	17	235	251	0.005	34.2
AAGACAGTAGGTGAGTT	seq_554105	4.75919	0.000448454	0.015092	0	0	20.2209	1.76828	hCoV-19/Germany/BavPat1/2020|EPI_ISL_406862|2020-01-28	17	5369	5385	0.005	34.2
TACATCATAAACCTCAT	seq_551390	4.76787	0.000451056	0.0151554	0	0	20.6624	9.98982	hCoV-19/Germany/BavPat1/2020|EPI_ISL_406862|2020-01-28	17	27238	27254	0.005	34.2
GAAGAAGTAGTGGAAAAT	seq_546078	4.75852	0.000452178	0.0139576	0	0	20.2627	4.36381	hCoV-19/Germany/BavPat1/2020|EPI_ISL_406862|2020-01-28	18	6356	6373	0.002	36.2
AACACAACAAAGGGAGGTAGGT	seq_554441	4.77539	0.000453026	0.0162433	0	0	21.0481	13.5718	hCoV-19/Germany/BavPat1/2020|EPI_ISL_406862|2020-01-28	22	12728	12749	1.06e-05	44.1
CAACAGAGCCTAAAAAGGAC	seq_536333	4.73612	0.000485852	0.0159336	0	0	19.877	0.781833	hCoV-19/Germany/BavPat1/2020|EPI_ISL_406862|2020-01-28	20	29313	29332	0.000124	40.1
ATCAACTTTTAACGTACC	seq_551589	4.73374	0.000490796	0.0160135	0	0	19.8561	2.28421	hCoV-19/Germany/BavPat1/2020|EPI_ISL_406862|2020-01-28	18	8008	8025	0.002	36.2
CAAAACAACGTCGGCCCC	seq_552659	4.7329	0.000495655	0.014858	0	0	19.9049	4.86989	hCoV-19/Germany/BavPat1/2020|EPI_ISL_406862|2020-01-28	18	28329	28346	0.002	36.2
GAAAGTAAACCTTCAGTTG	seq_552452	4.7329	0.000495655	0.014858	0	0	19.9049	4.86989	hCoV-19/Germany/BavPat1/2020|EPI_ISL_406862|2020-01-28	19	3860	3878	0.00041	38.2
AGGTGAAACATTTGTCACGCACTC	seq_552159	4.74092	0.000498137	0.016119	0	0	20.3045	10.4959	hCoV-19/Germany/BavPat1/2020|EPI_ISL_406862|2020-01-28	24	2326	2349	8.5e-07	48.1
CAAAACATTCCCACCAACAG	seq_538265	4.7308	0.000501506	0.0162076	0	0	19.9118	5.89191	hCoV-19/Germany/BavPat1/2020|EPI_ISL_406862|2020-01-28	20	29299	29318	0.000124	40.1
TACGCAGAAGGGAGCAGAGGCGGC	seq_553949	4.74727	0.000503486	0.0162433	0	0	20.6902	14.0779	hCoV-19/Germany/BavPat1/2020|EPI_ISL_406862|2020-01-28	24	28733	28756	8.5e-07	48.1
AGAAAAGTGCCAACAGAC	seq_553452	4.68504	0.00058078	0.0379865	0	0	19.1613	1.794	hCoV-19/Germany/BavPat1/2020|EPI_ISL_406862|2020-01-28	18	4163	4180	0.002	36.2
CAACCTGAAGAAGAGCAAG	seq_553023	4.68504	0.00058078	0.0376469	0	0	19.1613	1.794	hCoV-19/Germany/BavPat1/2020|EPI_ISL_406862|2020-01-28	19	3119	3137	0.00041	38.2
GGACAACAGGGTGAAGT	seq_554452	4.68443	0.000583065	0.037296	0	0	19.1683	2.81602	hCoV-19/Germany/BavPat1/2020|EPI_ISL_406862|2020-01-28	17	19615	19631	0.005	34.2
AGATGAGTGGAGTATGGC	seq_552973	4.68333	0.000586822	0.0379377	0	0	19.1752	3.83803	hCoV-19/Germany/BavPat1/2020|EPI_ISL_406862|2020-01-28	18	2902	2919	0.002	36.2
AAGAGAGGTGATAAAAGTGTATATT	seq_553393	4.68173	0.000592097	0.0182375	0	0	19.1822	4.86005	hCoV-19/Germany/BavPat1/2020|EPI_ISL_406862|2020-01-28	25	4796	4820	2.37e-07	50.1
CAACCTGAAGAAGAGCAAGAAG	seq_554074	4.6795	0.000599354	0.0184254	0	0	19.1892	5.88206	hCoV-19/Germany/BavPat1/2020|EPI_ISL_406862|2020-01-28	22	3119	3140	1.06e-05	44.1
AATAAAGCCACGTATAAACC	seq_552607	4.65852	0.000636669	0.0398752	0	0	18.8034	2.30008	hCoV-19/Germany/BavPat1/2020|EPI_ISL_406862|2020-01-28	20	6206	6225	0.000124	40.1
TGTCAGAGTGTGTACTTGGACAATC	seq_552317	4.65852	0.000636669	0.0398752	0	0	18.8034	2.30008	hCoV-19/Germany/BavPat1/2020|EPI_ISL_406862|2020-01-28	25	24594	24618	2.37e-07	50.1
AACACAGACCATTCCAGTAG	seq_552333	4.65763	0.000640034	0.0405377	0	0	18.8104	3.3221	hCoV-19/Germany/BavPat1/2020|EPI_ISL_406862|2020-01-28	20	27087	27106	0.000124	40.1
AACATTCCCACCAACAGAGCCT	seq_536561	4.66556	0.000645076	0.0193462	0	0	19.217	9.97012	hCoV-19/Germany/BavPat1/2020|EPI_ISL_406862|2020-01-28	22	29302	29323	1.06e-05	44.1
TGATTACATCATAAACCTCAT	seq_551262	4.66066	0.00066161	0.0181083	0	0	19.224	10.9921	hCoV-19/Germany/BavPat1/2020|EPI_ISL_406862|2020-01-28	21	27234	27254	3.67e-05	42.1
TGAAGAAGAGCAAGAAG	seq_553321	4.64094	0.000699174	0.0434852	0	0	18.8522	9.45419	hCoV-19/Germany/BavPat1/2020|EPI_ISL_406862|2020-01-28	17	3124	3140	0.005	34.2
GAAGAGAAGTTTAAGGAAGG	seq_552463	4.63617	0.000716425	0.0442833	0	0	18.8592	10.4762	hCoV-19/Germany/BavPat1/2020|EPI_ISL_406862|2020-01-28	20	2105	2124	0.000124	40.1
CAAGAAAACTGGAACACTAAAC	seq_554493	4.62507	0.000717387	0.0432509	0	0	18.3968	4.34794	hCoV-19/Germany/BavPat1/2020|EPI_ISL_406862|2020-01-28	22	683	704	1.06e-05	44.1
AGAGAAGCTGTTGGTACC	seq_552628	4.62311	0.000730625	0.0438205	0	0	18.4734	6.89423	hCoV-19/Germany/BavPat1/2020|EPI_ISL_406862|2020-01-28	18	18277	18294	0.002	36.2
AACATCTGTTACACACC	seq_552334	4.63097	0.00073557	0.0441704	0	0	18.8661	11.4982	hCoV-19/Germany/BavPat1/2020|EPI_ISL_406862|2020-01-28	17	8891	8907	0.005	34.2
TGGTAATTTTAAAGTTACAAAAG	seq_551418	4.63097	0.00073557	0.0440202	0	0	18.8661	11.4982	hCoV-19/Germany/BavPat1/2020|EPI_ISL_406862|2020-01-28	23	1729	1751	3.02e-06	46.1
CATCTATGAAGTATTTTGTG	seq_551405	4.62458	0.000759509	0.0448512	0	0	18.8731	12.5202	hCoV-19/Germany/BavPat1/2020|EPI_ISL_406862|2020-01-28	20	18563	18582	0.000124	40.1
GGAAGAAGCTGCTCGGT	seq_553825	4.60471	0.000763047	0.0455126	0	0	18.0738	1.26822	hCoV-19/Germany/BavPat1/2020|EPI_ISL_406862|2020-01-28	17	4588	4604	0.005	34.2
TGTCCCTGGTTTCAACG	seq_551781	4.60334	0.000769424	0.0425179	0	0	18.0877	3.31225	hCoV-19/Germany/BavPat1/2020|EPI_ISL_406862|2020-01-28	17	223	239	0.005	34.2
CTATCCAGTTGCGTCACC	seq_554082	4.60185	0.000775719	0.0453836	0	0	18.0947	4.33427	hCoV-19/Germany/BavPat1/2020|EPI_ISL_406862|2020-01-28	18	1120	1137	0.002	36.2
TGGTCCAGAACAAACCC	seq_537434	4.59968	0.000784675	0.0466098	0	0	18.1017	5.35628	hCoV-19/Germany/BavPat1/2020|EPI_ISL_406862|2020-01-28	17	29050	29066	0.005	34.2
TTACATCATAAACCTCAT	seq_551503	4.59696	0.000795873	0.0468038	0	0	18.1086	6.3783	hCoV-19/Germany/BavPat1/2020|EPI_ISL_406862|2020-01-28	18	27237	27254	0.002	36.2
AGAGGAGGCAAAGACAGTGCT	seq_552964	4.59374	0.000809132	0.0471216	0	0	18.1156	7.40031	hCoV-19/Germany/BavPat1/2020|EPI_ISL_406862|2020-01-28	21	4228	4248	3.67e-05	42.1
TAGATTTCATCTAAACGAAC	seq_551232	4.59374	0.000809132	0.0471216	0	0	18.1156	7.40031	hCoV-19/Germany/BavPat1/2020|EPI_ISL_406862|2020-01-28	20	28192	28211	0.000124	40.1
CATTGTCTGAACAACTACG	seq_552040	4.58992	0.00082498	0.0468948	0	0	18.1226	8.42233	hCoV-19/Germany/BavPat1/2020|EPI_ISL_406862|2020-01-28	19	8370	8388	0.00041	38.2
AAGAGAGGTGATAAAAGTGTATAT	seq_554473	4.57635	0.000838557	0.0472112	0	0	17.702	0.269726	hCoV-19/Germany/BavPat1/2020|EPI_ISL_406862|2020-01-28	24	4796	4819	8.5e-07	48.1
TGCTTCAGTTGTAAACATTC	seq_551392	4.57658	0.000838928	0.0477315	0	0	17.716	1.7743	hCoV-19/Germany/BavPat1/2020|EPI_ISL_406862|2020-01-28	20	25027	25046	0.000124	40.1
TGATGAAATTTCAATGGCCAC	seq_551545	4.57541	0.000841739	0.0472112	0	0	17.6951	1.29174	hCoV-19/Germany/BavPat1/2020|EPI_ISL_406862|2020-01-28	21	17301	17321	3.67e-05	42.1
GAAAAACTCAAACCCGTCCTT	seq_554138	4.58033	0.000865468	0.0481876	0	0	18.1365	10.4664	hCoV-19/Germany/BavPat1/2020|EPI_ISL_406862|2020-01-28	21	2075	2095	3.67e-05	42.1
TCAGACAAATCGCTCCAGG	seq_553976	4.57023	0.000867989	0.0457724	0	0	17.7438	5.86236	hCoV-19/Germany/BavPat1/2020|EPI_ISL_406862|2020-01-28	19	22728	22746	0.00041	38.2
TGTGGTAATTTTAAAGTTAC	seq_551501	4.57023	0.000867989	0.0478023	0	0	17.7438	5.86236	hCoV-19/Germany/BavPat1/2020|EPI_ISL_406862|2020-01-28	20	1727	1746	0.000124	40.1
AACCACCGCCTGGAGATCAATTT	seq_552584	4.54812	0.000921441	0.048637	0	0	17.3511	1.25837	hCoV-19/Germany/BavPat1/2020|EPI_ISL_406862|2020-01-28	23	18401	18423	3.02e-06	46.1
AGGAGAGTGTGGACACT	seq_554469	4.54812	0.000921441	0.0470816	0	0	17.3511	1.25837	hCoV-19/Germany/BavPat1/2020|EPI_ISL_406862|2020-01-28	17	11327	11343	0.005	34.2
AGGTGATGTTAGAGAAACAAT	seq_553504	4.54812	0.000921441	0.0470816	0	0	17.3511	1.25837	hCoV-19/Germany/BavPat1/2020|EPI_ISL_406862|2020-01-28	21	5386	5406	3.67e-05	42.1
ATTTTAAAGTTACAAAAGG	seq_551308	4.54505	0.000937379	0.0484597	0	0	17.372	4.32442	hCoV-19/Germany/BavPat1/2020|EPI_ISL_406862|2020-01-28	19	1734	1752	0.00041	38.2
GGAGACATTATACTTAAACCAGC	seq_551677	4.55421	0.000940344	0.0487176	0	0	17.7717	9.95042	hCoV-19/Germany/BavPat1/2020|EPI_ISL_406862|2020-01-28	23	6428	6450	3.02e-06	46.1
GAATTGTGCGTGGATGAGGC	seq_551935	4.53981	0.000962724	0.0488456	0	0	17.386	6.36845	hCoV-19/Germany/BavPat1/2020|EPI_ISL_406862|2020-01-28	20	28014	28033	0.000124	40.1
GAAGAAGAAGGTGATTGTGAAGAAG	seq_553111	4.53224	0.000999548	0.0495087	0	0	17.3999	8.41248	hCoV-19/Germany/BavPat1/2020|EPI_ISL_406862|2020-01-28	25	3002	3026	2.37e-07	50.1
TCAGAGGACGCGCAGGG	seq_554420	4.51659	0.00102757	0.0495087	0	0	17.0072	3.80849	hCoV-19/Germany/BavPat1/2020|EPI_ISL_406862|2020-01-28	17	6299	6315	0.005	34.2
GGCAGACGTGGTCCAGAACAAACC	seq_552809	4.5145	0.0010386	0.0484597	0	0	17.0142	4.8305	hCoV-19/Germany/BavPat1/2020|EPI_ISL_406862|2020-01-28	24	29042	29065	8.5e-07	48.1
TAGGAGACATTATACTTAAACCAGC	seq_551437	4.5145	0.0010386	0.0484597	0	0	17.0142	4.8305	hCoV-19/Germany/BavPat1/2020|EPI_ISL_406862|2020-01-28	25	6426	6450	2.37e-07	50.1
TCACGTAGTCGCAACAGTTC	seq_551686	4.50462	0.0010906	0.0498417	0	0	17.0351	7.89655	hCoV-19/Germany/BavPat1/2020|EPI_ISL_406862|2020-01-28	20	28781	28800	0.000124	40.1
TGGTAATTTTAAAGTTAC	seq_551270	4.50462	0.0010906	0.0499671	0	0	17.0351	7.89655	hCoV-19/Germany/BavPat1/2020|EPI_ISL_406862|2020-01-28	18	1729	1746	0.002	36.2
GTCATTGTCTGAACAACTACG	seq_553257	4.49999	0.00111527	0.0499671	0	0	17.042	8.91856	hCoV-19/Germany/BavPat1/2020|EPI_ISL_406862|2020-01-28	21	8368	8388	3.67e-05	42.1
ACTCTTCTTCCTGCTGC	seq_552150	4.48882	0.00111812	0.0499671	0	0	16.6215	0.226509	hCoV-19/Germany/BavPat1/2020|EPI_ISL_406862|2020-01-28	17	29396	29412	0.005	34.2
GAAATCCTTCACTGTAG	seq_551925	4.48882	0.00111812	0.0499671	0	0	16.6215	0.226509	hCoV-19/Germany/BavPat1/2020|EPI_ISL_406862|2020-01-28	17	22417	22433	0.005	34.2
GAACAGGAAGAGAATCAGCAAC	seq_554312	4.48894	0.00111838	0.0499671	0	0	16.6285	1.24852	hCoV-19/Germany/BavPat1/2020|EPI_ISL_406862|2020-01-28	22	22567	22588	1.06e-05	44.1
CATTAAAAGAATTACTGC	seq_552703	4.4881	0.00112104	0.0499671	0	0	16.6145	0.795506	hCoV-19/Germany/BavPat1/2020|EPI_ISL_406862|2020-01-28	18	10800	10817	0.002	36.2
CACCAACAGAGCCTAAAAAGGAC	seq_536360	4.47999	0.0011707	0.0495635	0	0	16.6633	6.3586	hCoV-19/Germany/BavPat1/2020|EPI_ISL_406862|2020-01-28	23	29310	29332	3.02e-06	46.1
TGCTGTTTTTCAGAGCGCTTCC	seq_551546	4.47184	0.00121755	0.0499483	0	0	16.6772	8.40263	hCoV-19/Germany/BavPat1/2020|EPI_ISL_406862|2020-01-28	22	25497	25518	1.06e-05	44.1
GAAGAAGAAGGTGATTGT	seq_554457	4.45068	0.00128322	0.0499671	0	0	16.2985	5.84267	hCoV-19/Germany/BavPat1/2020|EPI_ISL_406862|2020-01-28	18	3002	3019	0.002	36.2
CAGGGTTATTGGACATTCTATGC	seq_551818	4.4252	0.00137762	0.0445619	0	0	15.9197	3.28271	hCoV-19/Germany/BavPat1/2020|EPI_ISL_406862|2020-01-28	23	10225	10247	3.02e-06	46.1
ATGTAGAAACATTTTACCC	seq_551381	4.42322	0.00139116	0.0459297	0	0	15.9267	4.30472	hCoV-19/Germany/BavPat1/2020|EPI_ISL_406862|2020-01-28	19	20576	20594	0.00041	38.2
GAAGAGAAGTTTAAGGAAGGTG	seq_554460	4.42064	0.0014086	0.0463098	0	0	15.9336	5.32674	hCoV-19/Germany/BavPat1/2020|EPI_ISL_406862|2020-01-28	22	2105	2126	1.06e-05	44.1
GGACAACAGCAGACAACC	seq_554175	4.42064	0.0014086	0.0453579	0	0	15.9336	5.32674	hCoV-19/Germany/BavPat1/2020|EPI_ISL_406862|2020-01-28	18	5477	5494	0.002	36.2
TCCCACCAACAGAGCCTAAAAAGG	seq_536505	4.41726	0.00143139	0.0455004	0	0	15.9406	6.34875	hCoV-19/Germany/BavPat1/2020|EPI_ISL_406862|2020-01-28	24	29307	29330	8.5e-07	48.1
GAATCTTGATTACATCATAAACCTC	seq_551244	4.41324	0.00145866	0.0463098	0	0	15.9476	7.37077	hCoV-19/Germany/BavPat1/2020|EPI_ISL_406862|2020-01-28	25	27228	27252	2.37e-07	50.1
GATGAAGGTAATTGTGACAC	seq_551947	4.41324	0.00145866	0.0465803	0	0	15.9476	7.37077	hCoV-19/Germany/BavPat1/2020|EPI_ISL_406862|2020-01-28	20	13789	13808	0.000124	40.1
TGTGGTAATTTTAAAGTTACAAAAG	seq_551502	4.39432	0.00151188	0.047151	0	0	15.534	0.299271	hCoV-19/Germany/BavPat1/2020|EPI_ISL_406862|2020-01-28	25	1727	1751	2.37e-07	50.1
AAATGAAGAGTGAAAAGC	seq_551504	4.39456	0.00151263	0.0469785	0	0	15.5479	1.74476	hCoV-19/Germany/BavPat1/2020|EPI_ISL_406862|2020-01-28	18	3786	3803	0.002	36.2
TGAAGAGTGAAAAGCAAGTTGAAC	seq_554054	4.39456	0.00151263	0.047577	0	0	15.5479	1.74476	hCoV-19/Germany/BavPat1/2020|EPI_ISL_406862|2020-01-28	24	3789	3812	8.5e-07	48.1
CTTCAACCTGAAGAAGAGC	seq_554476	4.39367	0.00151991	0.047682	0	0	15.5549	2.76677	hCoV-19/Germany/BavPat1/2020|EPI_ISL_406862|2020-01-28	19	3116	3134	0.00041	38.2
ACGATCGAGTGTACAGTGAAC	seq_551307	4.39208	0.00153195	0.0469671	0	0	15.5619	3.78879	hCoV-19/Germany/BavPat1/2020|EPI_ISL_406862|2020-01-28	21	29695	29715	3.67e-05	42.1
ACAAATATTACCAGATCCATC	seq_552612	4.38966	0.00154985	0.0481488	0	0	15.5688	4.8108	hCoV-19/Germany/BavPat1/2020|EPI_ISL_406862|2020-01-28	21	23917	23937	3.67e-05	42.1
AACAAGAGAAGTGGGTT	seq_552893	4.38555	0.00156755	0.0477863	0	0	15.5061	4.38733	hCoV-19/Germany/BavPat1/2020|EPI_ISL_406862|2020-01-28	17	8785	8801	0.005	34.2
GGAAAAGTTATGTGCATGTT	seq_554463	4.38652	0.00157292	0.0476732	0	0	15.5758	5.83282	hCoV-19/Germany/BavPat1/2020|EPI_ISL_406862|2020-01-28	20	7392	7411	0.000124	40.1
TACAAAAGGAAAAGCTAAAAAAGGT	seq_554464	4.38652	0.00157292	0.0474321	0	0	15.5758	5.83282	hCoV-19/Germany/BavPat1/2020|EPI_ISL_406862|2020-01-28	25	1744	1768	2.37e-07	50.1
GATTTAGATGAGTGGAGT	seq_553792	4.36166	0.00167437	0.048637	0	0	15.1761	0.206812	hCoV-19/Germany/BavPat1/2020|EPI_ISL_406862|2020-01-28	18	2897	2914	0.002	36.2
AACACAGACCATTCCAGTAGCAG	seq_552581	4.36178	0.00167479	0.0484327	0	0	15.1831	1.22883	hCoV-19/Germany/BavPat1/2020|EPI_ISL_406862|2020-01-28	23	27087	27109	3.02e-06	46.1
ACTCAAAGGCGGTGCACCAAC	seq_552949	4.36084	0.00167914	0.0484327	0	0	15.1692	0.815203	hCoV-19/Germany/BavPat1/2020|EPI_ISL_406862|2020-01-28	21	2653	2673	3.67e-05	42.1
GCCAAAAGGCTTCTACGC	seq_543201	4.36084	0.00167914	0.0484327	0	0	15.1692	0.815203	hCoV-19/Germany/BavPat1/2020|EPI_ISL_406862|2020-01-28	18	28720	28737	0.002	36.2
AACACAGACCATTCCAGTAGCAGTG	seq_551984	4.35932	0.00168914	0.0484597	0	0	15.1622	1.83722	hCoV-19/Germany/BavPat1/2020|EPI_ISL_406862|2020-01-28	25	27087	27111	2.37e-07	50.1
CACCAAATGAATGCAACC	seq_553576	4.35991	0.00169134	0.0484327	0	0	15.197	3.27286	hCoV-19/Germany/BavPat1/2020|EPI_ISL_406862|2020-01-28	18	1134	1151	0.002	36.2
CCAAAAAGAGAAAGTCAACATC	seq_554520	4.35709	0.00170453	0.0484597	0	0	15.1553	2.85923	hCoV-19/Germany/BavPat1/2020|EPI_ISL_406862|2020-01-28	22	1573	1594	1.06e-05	44.1
TTCGTGGTGGTGACGGT	seq_550422	4.35709	0.00170453	0.0485175	0	0	15.1553	2.85923	hCoV-19/Germany/BavPat1/2020|EPI_ISL_406862|2020-01-28	17	28500	28516	0.005	34.2
AACACCAATAGCAGTCC	seq_551440	4.35777	0.00170869	0.0484327	0	0	15.204	4.29487	hCoV-19/Germany/BavPat1/2020|EPI_ISL_406862|2020-01-28	17	28442	28458	0.005	34.2
ACCCTCCAGATGAGGATGAAG	seq_551880	4.35777	0.00170869	0.0484327	0	0	15.204	4.29487	hCoV-19/Germany/BavPat1/2020|EPI_ISL_406862|2020-01-28	21	2985	3005	3.67e-05	42.1
ACCGCAGAGACAGAAGAAAC	seq_551995	4.35777	0.00170869	0.0484327	0	0	15.204	4.29487	hCoV-19/Germany/BavPat1/2020|EPI_ISL_406862|2020-01-28	20	29365	29384	0.000124	40.1
CAACTTTTAACGTACCAATGG	seq_551717	4.35777	0.00170869	0.0484327	0	0	15.204	4.29487	hCoV-19/Germany/BavPat1/2020|EPI_ISL_406862|2020-01-28	21	8010	8030	3.67e-05	42.1
TAAGAGAGGTGATAAAAGTGT	seq_553930	4.35777	0.00170869	0.0485835	0	0	15.204	4.29487	hCoV-19/Germany/BavPat1/2020|EPI_ISL_406862|2020-01-28	21	4795	4815	3.67e-05	42.1
ATTCCCACCAACAGAGC	seq_536859	4.34567	0.00178791	0.0489254	0	0	15.1344	5.92528	hCoV-19/Germany/BavPat1/2020|EPI_ISL_406862|2020-01-28	17	29305	29321	0.005	34.2
CAAATTGTCACCTGTGC	seq_551650	4.34696	0.00179563	0.0495087	0	0	15.2249	7.36092	hCoV-19/Germany/BavPat1/2020|EPI_ISL_406862|2020-01-28	17	2198	2214	0.005	34.2
AAGGGCACACTAGAACC	seq_552352	4.32774	0.00186192	0.0495087	0	0	14.8253	1.73491	hCoV-19/Germany/BavPat1/2020|EPI_ISL_406862|2020-01-28	17	17422	17438	0.005	34.2
GACATTATACTTAAACCAGC	seq_551487	4.32676	0.00187129	0.0495087	0	0	14.8322	2.75693	hCoV-19/Germany/BavPat1/2020|EPI_ISL_406862|2020-01-28	20	6431	6450	0.000124	40.1
GGGAGCCTTGAATACACC	seq_551435	4.32676	0.00187129	0.0495087	0	0	14.8322	2.75693	hCoV-19/Germany/BavPat1/2020|EPI_ISL_406862|2020-01-28	18	28627	28644	0.002	36.2
GTAGAAACATTTTACCC	seq_551617	4.32434	0.00188372	0.0495087	0	0	14.7974	2.35315	hCoV-19/Germany/BavPat1/2020|EPI_ISL_406862|2020-01-28	17	20578	20594	0.005	34.2
CCAACAGAGCCTAAAAAGGAC	seq_536347	4.32504	0.00188679	0.0495087	0	0	14.8392	3.77894	hCoV-19/Germany/BavPat1/2020|EPI_ISL_406862|2020-01-28	21	29312	29332	3.67e-05	42.1
GAACCTCTAACACAAGACC	seq_552746	4.32504	0.00188679	0.0495087	0	0	14.8392	3.77894	hCoV-19/Germany/BavPat1/2020|EPI_ISL_406862|2020-01-28	19	10718	10736	0.00041	38.2
CAAGAAAACTGGAACACTAAACAT	seq_553554	4.33555	0.00188916	0.0497115	0	0	15.2388	9.40495	hCoV-19/Germany/BavPat1/2020|EPI_ISL_406862|2020-01-28	24	683	706	8.5e-07	48.1
CCCTAAGACTAAAAATGTTAC	seq_552214	4.32242	0.00190985	0.0495087	0	0	14.8461	4.80096	hCoV-19/Germany/BavPat1/2020|EPI_ISL_406862|2020-01-28	21	21003	21023	3.67e-05	42.1
CTAAAAACAGTAAAGTAC	seq_551732	4.32242	0.00190985	0.0495087	0	0	14.8461	4.80096	hCoV-19/Germany/BavPat1/2020|EPI_ISL_406862|2020-01-28	18	16745	16762	0.002	36.2
GGGTTATTGGACATTCTATGC	seq_552281	4.31489	0.00197583	0.0499671	0	0	14.8601	6.84499	hCoV-19/Germany/BavPat1/2020|EPI_ISL_406862|2020-01-28	21	10227	10247	3.67e-05	42.1
GAACAAAAGATCGCTGAGATTCCT	seq_553101	4.2931	0.00206717	0.0499901	0	0	14.4535	0.196964	hCoV-19/Germany/BavPat1/2020|EPI_ISL_406862|2020-01-28	24	3809	3832	8.5e-07	48.1
GAACTCGGTACAGAAGT	seq_553691	4.2931	0.00206717	0.0499671	0	0	14.4535	0.196964	hCoV-19/Germany/BavPat1/2020|EPI_ISL_406862|2020-01-28	17	2798	2814	0.005	34.2
CAAGAAAACTGGAACACT	seq_552187	4.29322	0.00206771	0.0499901	0	0	14.4604	1.21898	hCoV-19/Germany/BavPat1/2020|EPI_ISL_406862|2020-01-28	18	683	700	0.002	36.2
CAGCGTAAATATAAGGGT	seq_552034	4.29222	0.00207332	0.0499901	0	0	14.4465	0.825051	hCoV-19/Germany/BavPat1/2020|EPI_ISL_406862|2020-01-28	18	4418	4435	0.002	36.2
ATACAAAACATTCCCACCAACAG	seq_540291	4.30392	0.00207349	0.0499901	0	0	14.874	8.88902	hCoV-19/Germany/BavPat1/2020|EPI_ISL_406862|2020-01-28	23	29296	29318	3.02e-06	46.1
ACAGAAGGCCGCTATAACAAT	seq_553427	4.29259	0.00207496	0.0499901	0	0	14.4674	2.24099	hCoV-19/Germany/BavPat1/2020|EPI_ISL_406862|2020-01-28	21	1897	1917	3.67e-05	42.1
GAAATGAAGAGTGAAAAGCAAGTT	seq_553679	4.29259	0.00207496	0.0499671	0	0	14.4674	2.24099	hCoV-19/Germany/BavPat1/2020|EPI_ISL_406862|2020-01-28	24	3785	3808	8.5e-07	48.1
AGACACACTTTCTCTAACTACC	seq_551642	4.29118	0.00208908	0.0499671	0	0	14.4744	3.26301	hCoV-19/Germany/BavPat1/2020|EPI_ISL_406862|2020-01-28	22	13606	13627	1.06e-05	44.1
TACCGAAGAGCTACCAGAC	seq_552533	4.29118	0.00208908	0.0499671	0	0	14.4744	3.26301	hCoV-19/Germany/BavPat1/2020|EPI_ISL_406862|2020-01-28	19	28478	28496	0.00041	38.2
AAGAACGGTAATAAAGGAGC	seq_554472	4.28886	0.00211149	0.0499671	0	0	14.4813	4.28502	hCoV-19/Germany/BavPat1/2020|EPI_ISL_406862|2020-01-28	20	584	603	0.000124	40.1
ACAGCCAATCCTAAGACACC	seq_552938	4.28583	0.00214056	0.0499901	0	0	14.4883	5.30704	hCoV-19/Germany/BavPat1/2020|EPI_ISL_406862|2020-01-28	20	10277	10296	0.000124	40.1
CAACCTGAAGAAGAGCAAGAAGAAG	seq_553550	4.22076	0.00256842	0.0468948	0	0	13.7308	0.187116	hCoV-19/Germany/BavPat1/2020|EPI_ISL_406862|2020-01-28	25	3119	3143	2.37e-07	50.1
TCAAAAGGTTGGTATGC	seq_551769	4.22076	0.00256842	0.0465982	0	0	13.7308	0.187116	hCoV-19/Germany/BavPat1/2020|EPI_ISL_406862|2020-01-28	17	16989	17005	0.005	34.2
TGCGTGGATGAGGCTGGTTCT	seq_551469	4.22088	0.00256912	0.0468948	0	0	13.7378	1.20913	hCoV-19/Germany/BavPat1/2020|EPI_ISL_406862|2020-01-28	21	28020	28040	3.67e-05	42.1
CGCAGAAGGGAGCAGAGGCGGC	seq_551287	4.22018	0.00257856	0.0466098	0	0	13.7447	2.23115	hCoV-19/Germany/BavPat1/2020|EPI_ISL_406862|2020-01-28	22	28735	28756	1.06e-05	44.1
CATCAACTTTTAACGTACCAATGG	seq_551600	4.21612	0.00262614	0.0471864	0	0	13.7587	4.27518	hCoV-19/Germany/BavPat1/2020|EPI_ISL_406862|2020-01-28	24	8007	8030	8.5e-07	48.1
GTGGAAGAAGCTAAAAAGGT	seq_553261	4.21612	0.00262614	0.0469671	0	0	13.7587	4.27518	hCoV-19/Germany/BavPat1/2020|EPI_ISL_406862|2020-01-28	20	3347	3366	0.000124	40.1
GGAGCACAAAACCAGTTGAAAC	seq_554478	4.21271	0.00266516	0.0472112	0	0	13.7656	5.29719	hCoV-19/Germany/BavPat1/2020|EPI_ISL_406862|2020-01-28	22	6252	6273	1.06e-05	44.1
AGACATTATACTTAAACCAGC	seq_551548	4.1829	0.00287507	0.0484327	0	0	13.3799	1.71521	hCoV-19/Germany/BavPat1/2020|EPI_ISL_406862|2020-01-28	21	6430	6450	3.67e-05	42.1
AGGACAAGAGGGCAAAAGT	seq_546737	4.18126	0.00288762	0.0484327	0	0	13.359	1.35083	hCoV-19/Germany/BavPat1/2020|EPI_ISL_406862|2020-01-28	19	12267	12285	0.00041	38.2
ATCAACACACTTAACGATCT	seq_552998	4.18126	0.00288762	0.0484327	0	0	13.359	1.35083	hCoV-19/Germany/BavPat1/2020|EPI_ISL_406862|2020-01-28	20	4514	4533	0.000124	40.1
TACAAAACATTCCCACCAACAGAG	seq_543871	4.18173	0.00289095	0.0484327	0	0	13.3869	2.73723	hCoV-19/Germany/BavPat1/2020|EPI_ISL_406862|2020-01-28	24	29297	29320	8.5e-07	48.1
TTCTTGGCACTGATAACACTCGC	seq_553339	4.18173	0.00289095	0.0484327	0	0	13.3869	2.73723	hCoV-19/Germany/BavPat1/2020|EPI_ISL_406862|2020-01-28	23	27355	27377	3.02e-06	46.1
CAGACGTGGTCCAGAACAAACCC	seq_551348	4.17955	0.00291877	0.0484327	0	0	13.3938	3.75924	hCoV-19/Germany/BavPat1/2020|EPI_ISL_406862|2020-01-28	23	29044	29066	3.02e-06	46.1
CACCGAGGCCACGCGGAG	seq_553578	4.17656	0.0029565	0.0484327	0	0	13.4008	4.78126	hCoV-19/Germany/BavPat1/2020|EPI_ISL_406862|2020-01-28	18	29676	29693	0.002	36.2
TGTCTATCCAGTTGCGTCACC	seq_552571	4.17656	0.0029565	0.0484597	0	0	13.4008	4.78126	hCoV-19/Germany/BavPat1/2020|EPI_ISL_406862|2020-01-28	21	1117	1137	3.67e-05	42.1
CGTGTAACTAAAAACAGTAAAGTAC	seq_552223	4.17252	0.00300718	0.0485941	0	0	13.4078	5.80327	hCoV-19/Germany/BavPat1/2020|EPI_ISL_406862|2020-01-28	25	16738	16762	2.37e-07	50.1
GAGAAAAGTGCCAACAGACAATT	seq_554331	4.17252	0.00300718	0.0486041	0	0	13.4078	5.80327	hCoV-19/Germany/BavPat1/2020|EPI_ISL_406862|2020-01-28	23	4162	4184	3.02e-06	46.1
CGTGGTGGTGACGGTAAAATGAAAG	seq_551658	4.16648	0.00305534	0.0492814	0	0	13.3312	5.43889	hCoV-19/Germany/BavPat1/2020|EPI_ISL_406862|2020-01-28	25	28502	28526	2.37e-07	50.1
TACAAAACATTCCCACC	seq_536535	4.16756	0.00306961	0.0489043	0	0	13.4147	6.82529	hCoV-19/Germany/BavPat1/2020|EPI_ISL_406862|2020-01-28	17	29297	29313	0.005	34.2
CCTACTCATGCCTCTAAAAGCCCC	seq_551908	4.16151	0.00314662	0.0495087	0	0	13.4217	7.8473	hCoV-19/Germany/BavPat1/2020|EPI_ISL_406862|2020-01-28	24	2395	2418	8.5e-07	48.1
GACAGGCAAACAGCACAAGC	seq_554328	4.16151	0.00314662	0.0495087	0	0	13.4217	7.8473	hCoV-19/Germany/BavPat1/2020|EPI_ISL_406862|2020-01-28	20	10559	10578	0.000124	40.1
GAGACACACTTTCTCTAACTACC	seq_551488	4.16151	0.00314662	0.0494914	0	0	13.4217	7.8473	hCoV-19/Germany/BavPat1/2020|EPI_ISL_406862|2020-01-28	23	13605	13627	3.02e-06	46.1
AGCATAGTCTTGCCGAATACC	seq_552376	4.14356	0.00322619	0.0495087	0	0	13.0221	2.2213	hCoV-19/Germany/BavPat1/2020|EPI_ISL_406862|2020-01-28	21	1353	1373	3.67e-05	42.1
TCAGAGTGTGTACTTGGACAATC	seq_551771	4.14356	0.00322619	0.0495087	0	0	13.0221	2.2213	hCoV-19/Germany/BavPat1/2020|EPI_ISL_406862|2020-01-28	23	24596	24618	3.02e-06	46.1
CTTGTCCCTGGTTTCAACGAG	seq_551605	4.15448	0.00323741	0.0495087	0	0	13.4287	8.86932	hCoV-19/Germany/BavPat1/2020|EPI_ISL_406862|2020-01-28	21	221	241	3.67e-05	42.1
GGTAATTTTAAAGTTAC	seq_552511	4.14129	0.00324542	0.0495087	0	0	12.9942	1.86676	hCoV-19/Germany/BavPat1/2020|EPI_ISL_406862|2020-01-28	17	1730	1746	0.005	34.2
AACACAACAAAGGGAGGTAGG	seq_554492	4.14187	0.00325033	0.0495087	0	0	13.029	3.24331	hCoV-19/Germany/BavPat1/2020|EPI_ISL_406862|2020-01-28	21	12728	12748	3.67e-05	42.1
GGTTACACTGTAGAGGAGGC	seq_552515	4.14187	0.00325033	0.0495087	0	0	13.029	3.24331	hCoV-19/Germany/BavPat1/2020|EPI_ISL_406862|2020-01-28	20	4217	4236	0.000124	40.1
AAGAAAAGGACGAAGAT	seq_552593	4.13911	0.00328868	0.0495087	0	0	13.036	4.26533	hCoV-19/Germany/BavPat1/2020|EPI_ISL_406862|2020-01-28	17	13556	13572	0.005	34.2
GAACTTCTACATGCACC	seq_553108	4.13911	0.00328868	0.0495087	0	0	13.036	4.26533	hCoV-19/Germany/BavPat1/2020|EPI_ISL_406862|2020-01-28	17	23054	23070	0.005	34.2
CATGTGACTTATGTCCCTGCAC	seq_551286	4.13539	0.00333988	0.0496809	0	0	13.0429	5.28734	hCoV-19/Germany/BavPat1/2020|EPI_ISL_406862|2020-01-28	22	24698	24719	1.06e-05	44.1
GAGCACAAAACCAGTTGAAACATC	seq_553750	4.13539	0.00333988	0.0495156	0	0	13.0429	5.28734	hCoV-19/Germany/BavPat1/2020|EPI_ISL_406862|2020-01-28	24	6253	6276	8.5e-07	48.1
TACAGAAAGTGTGTTAAATCC	seq_552530	4.13539	0.00333988	0.0495156	0	0	13.0429	5.28734	hCoV-19/Germany/BavPat1/2020|EPI_ISL_406862|2020-01-28	21	2360	2380	3.67e-05	42.1
CAAATGGCACACACTGGTTTGTAAC	seq_552663	4.1457	0.00335279	0.0495635	0	0	13.4356	9.89133	hCoV-19/Germany/BavPat1/2020|EPI_ISL_406862|2020-01-28	25	24798	24822	2.37e-07	50.1
AGATGAAGAGCAACCAATGG	seq_552155	4.12494	0.00348446	0.0499671	0	0	13.0569	7.33137	hCoV-19/Germany/BavPat1/2020|EPI_ISL_406862|2020-01-28	20	27303	27322	0.000124	40.1
TAGGAACTGGGCCAGAAGC	seq_554453	4.13561	0.00348868	0.0499671	0	0	13.4426	10.9133	hCoV-19/Germany/BavPat1/2020|EPI_ISL_406862|2020-01-28	19	28557	28575	0.00041	38.2
AAGAAAGTTGATGGTGT	seq_554103	4.10439	0.00360194	0.0499671	0	0	12.6503	0.683351	hCoV-19/Germany/BavPat1/2020|EPI_ISL_406862|2020-01-28	17	20104	20120	0.005	34.2
ATGTTACCTTCTTCATCTACAAT	seq_551477	4.10439	0.00360194	0.0499671	0	0	12.6503	0.683351	hCoV-19/Germany/BavPat1/2020|EPI_ISL_406862|2020-01-28	23	26018	26040	3.02e-06	46.1
CATAATGATGAATGTCGC	seq_551654	4.10439	0.00360194	0.0499671	0	0	12.6503	0.683351	hCoV-19/Germany/BavPat1/2020|EPI_ISL_406862|2020-01-28	18	20721	20738	0.002	36.2
GATTACATCATAAACCTCATAATT	seq_551278	4.10439	0.00360194	0.0499671	0	0	12.6503	0.683351	hCoV-19/Germany/BavPat1/2020|EPI_ISL_406862|2020-01-28	24	27235	27258	8.5e-07	48.1
CCTAAGACTAAAAATGTTAC	seq_551821	4.10404	0.00360955	0.0499671	0	0	12.6572	1.70537	hCoV-19/Germany/BavPat1/2020|EPI_ISL_406862|2020-01-28	20	21004	21023	0.000124	40.1
TACGAGGGCAATTCACC	seq_541289	4.10404	0.00360955	0.0499671	0	0	12.6572	1.70537	hCoV-19/Germany/BavPat1/2020|EPI_ISL_406862|2020-01-28	17	27457	27473	0.005	34.2
TACGATCGAGTGTACAGTGAAC	seq_552296	4.10404	0.00360955	0.0499671	0	0	12.6572	1.70537	hCoV-19/Germany/BavPat1/2020|EPI_ISL_406862|2020-01-28	22	29694	29715	1.06e-05	44.1
GGAACTAATCAGACAAGG	seq_553195	4.10229	0.00362606	0.0499901	0	0	12.6363	1.36068	hCoV-19/Germany/BavPat1/2020|EPI_ISL_406862|2020-01-28	18	29086	29103	0.002	36.2
AACTAAGGGCACACTAGAACCAG	seq_552591	4.10276	0.00363048	0.0499671	0	0	12.6642	2.72738	hCoV-19/Germany/BavPat1/2020|EPI_ISL_406862|2020-01-28	23	17418	17440	3.02e-06	46.1
ACGTAGTCGCAACAGTTC	seq_552620	4.10276	0.00363048	0.0499671	0	0	12.6642	2.72738	hCoV-19/Germany/BavPat1/2020|EPI_ISL_406862|2020-01-28	18	28783	28800	0.002	36.2
AGGCTAGATCTGAGGACAAGAGGGC	seq_552005	4.10276	0.00363048	0.0499671	0	0	12.6642	2.72738	hCoV-19/Germany/BavPat1/2020|EPI_ISL_406862|2020-01-28	25	12255	12279	2.37e-07	50.1
GGTGATAGTGCGGAAGT	seq_553876	4.09983	0.0036582	0.0499671	0	0	12.6294	2.38269	hCoV-19/Germany/BavPat1/2020|EPI_ISL_406862|2020-01-28	17	7952	7968	0.005	34.2
TACGATATATAGTCTACTCTTGTGC	seq_551302	4.12334	0.00365868	0.0499671	0	0	13.4495	11.9354	hCoV-19/Germany/BavPat1/2020|EPI_ISL_406862|2020-01-28	25	29536	29560	2.37e-07	50.1
AAGAAAGGTGTTCAGAT	seq_554216	4.10037	0.00366715	0.0499671	0	0	12.6712	3.7494	hCoV-19/Germany/BavPat1/2020|EPI_ISL_406862|2020-01-28	17	5549	5565	0.005	34.2
CGATCGAGTGTACAGTGAAC	seq_551191	4.09707	0.00371708	0.0499901	0	0	12.6781	4.77141	hCoV-19/Germany/BavPat1/2020|EPI_ISL_406862|2020-01-28	20	29696	29715	0.000124	40.1
CGGCAGACGTGGTCCAG	seq_552042	4.09707	0.00371708	0.0499901	0	0	12.6781	4.77141	hCoV-19/Germany/BavPat1/2020|EPI_ISL_406862|2020-01-28	17	29041	29057	0.005	34.2
GGAAGAGACAGGTACGT	seq_553196	4.09707	0.00371708	0.0499901	0	0	12.6781	4.77141	hCoV-19/Germany/BavPat1/2020|EPI_ISL_406862|2020-01-28	17	26208	26224	0.005	34.2
GTGAAGAAGAAGAGTTT	seq_554399	4.05248	0.00420036	0.047404	0	0	12.2576	3.92064	hCoV-19/Germany/BavPat1/2020|EPI_ISL_406862|2020-01-28	17	3018	3034	0.005	34.2
TCCCTGCACAAGAAAAGAAC	seq_554543	4.02061	0.00455531	0.0484327	0	0	11.9276	0.673503	hCoV-19/Germany/BavPat1/2020|EPI_ISL_406862|2020-01-28	20	24711	24730	0.000124	40.1
CATACAAAACATTCCCACC	seq_536432	4.01998	0.0045626	0.0483787	0	0	11.9206	0.348512	hCoV-19/Germany/BavPat1/2020|EPI_ISL_406862|2020-01-28	19	29295	29313	0.00041	38.2
AACCTAGACCACCACTTAACC	seq_552585	4.02022	0.00456543	0.0484327	0	0	11.9346	1.69552	hCoV-19/Germany/BavPat1/2020|EPI_ISL_406862|2020-01-28	21	16694	16714	3.67e-05	42.1
AAGTTACAAAAGGAAAAGCT	seq_552354	4.02022	0.00456543	0.0484327	0	0	11.9346	1.69552	hCoV-19/Germany/BavPat1/2020|EPI_ISL_406862|2020-01-28	20	1740	1759	0.000124	40.1
CTTCAGTTGTAAACATTC	seq_551372	4.02022	0.00456543	0.0484327	0	0	11.9346	1.69552	hCoV-19/Germany/BavPat1/2020|EPI_ISL_406862|2020-01-28	18	25029	25046	0.002	36.2
GATCAACTCCGCGAACCC	seq_554525	4.02022	0.00456543	0.0483787	0	0	11.9346	1.69552	hCoV-19/Germany/BavPat1/2020|EPI_ISL_406862|2020-01-28	18	13361	13378	0.002	36.2
TTGTCCGGGTGTGACCG	seq_550807	4.02022	0.00456543	0.0484327	0	0	11.9346	1.69552	hCoV-19/Germany/BavPat1/2020|EPI_ISL_406862|2020-01-28	17	186	202	0.005	34.2
AACAATGCTAGGGAGAGCTGCC	seq_552331	4.01616	0.00464209	0.0484327	0	0	11.9485	3.73955	hCoV-19/Germany/BavPat1/2020|EPI_ISL_406862|2020-01-28	22	29713	29734	1.06e-05	44.1
GCTAACTAAGGGCACACTAGAACC	seq_553182	3.994	0.00505069	0.0495087	0	0	11.9763	7.82761	hCoV-19/Germany/BavPat1/2020|EPI_ISL_406862|2020-01-28	24	17415	17438	8.5e-07	48.1
TGAAGAAGAGCAAGAAGAAG	seq_552556	3.994	0.00505069	0.0495087	0	0	11.9763	7.82761	hCoV-19/Germany/BavPat1/2020|EPI_ISL_406862|2020-01-28	20	3124	3143	0.000124	40.1
ATACAAAACATTCCCACC	seq_536393	3.97647	0.00513956	0.0495087	0	0	11.5628	0.157571	hCoV-19/Germany/BavPat1/2020|EPI_ISL_406862|2020-01-28	18	29296	29313	0.002	36.2
GGACCCCAAAATCAGCG	seq_552496	3.97647	0.00513956	0.0495087	0	0	11.5628	0.157571	hCoV-19/Germany/BavPat1/2020|EPI_ISL_406862|2020-01-28	17	28232	28248	0.005	34.2
AACATCTGTTACACACCATC	seq_552900	3.97659	0.00514118	0.0495087	0	0	11.5697	1.17959	hCoV-19/Germany/BavPat1/2020|EPI_ISL_406862|2020-01-28	20	8891	8910	0.000124	40.1
ATTAAAAGAATTACTGC	seq_552170	3.97659	0.00514118	0.0495087	0	0	11.5697	1.17959	hCoV-19/Germany/BavPat1/2020|EPI_ISL_406862|2020-01-28	17	10801	10817	0.005	34.2
CAACGAGAAAACACACGTCC	seq_545916	3.97302	0.00519699	0.0495087	0	0	11.5489	1.88646	hCoV-19/Germany/BavPat1/2020|EPI_ISL_406862|2020-01-28	20	235	254	0.000124	40.1
GAAGGGAGCAGAGGCGGCAGT	seq_551274	3.97302	0.00519699	0.0495087	0	0	11.5489	1.88646	hCoV-19/Germany/BavPat1/2020|EPI_ISL_406862|2020-01-28	21	28739	28759	3.67e-05	42.1
GGTTATTGGACATTCTATGC	seq_552283	3.97302	0.00519699	0.0495522	0	0	11.5489	1.88646	hCoV-19/Germany/BavPat1/2020|EPI_ISL_406862|2020-01-28	20	10228	10247	0.000124	40.1
TCATGTCATTGTCTGAACAACTACG	seq_553303	3.98482	0.00522448	0.0495635	0	0	11.9833	8.84962	hCoV-19/Germany/BavPat1/2020|EPI_ISL_406862|2020-01-28	25	8364	8388	2.37e-07	50.1
GAGGATGAAGAAGAAGG	seq_553757	3.96953	0.00525964	0.0495087	0	0	11.5419	2.90847	hCoV-19/Germany/BavPat1/2020|EPI_ISL_406862|2020-01-28	17	2996	3012	0.005	34.2
TAAGAGAGGTGATAAAAGTGTAT	seq_553931	3.96566	0.00536553	0.0497115	0	0	11.5976	5.26765	hCoV-19/Germany/BavPat1/2020|EPI_ISL_406862|2020-01-28	23	4795	4817	3.02e-06	46.1
TTGATTACATCATAAACCTC	seq_551329	3.97395	0.00543518	0.0498417	0	0	11.9903	9.87164	hCoV-19/Germany/BavPat1/2020|EPI_ISL_406862|2020-01-28	20	27233	27252	0.000124	40.1
ACTTAAACCAGCAAATAATAGTTT	seq_552369	3.93123	0.00580672	0.0499671	0	0	11.2049	0.663655	hCoV-19/Germany/BavPat1/2020|EPI_ISL_406862|2020-01-28	24	6439	6462	8.5e-07	48.1
GAACGTGGTGTGTAAAACT	seq_553689	3.93123	0.00580672	0.0499671	0	0	11.2049	0.663655	hCoV-19/Germany/BavPat1/2020|EPI_ISL_406862|2020-01-28	19	5455	5473	0.00041	38.2
GGGTAGGTACATGTCAGC	seq_553869	3.93123	0.00580672	0.0499671	0	0	11.2049	0.663655	hCoV-19/Germany/BavPat1/2020|EPI_ISL_406862|2020-01-28	18	5140	5157	0.002	36.2
AGAGACGGTTGGGAAATT	seq_552629	3.92628	0.00592336	0.0499671	0	0	11.2258	3.7297	hCoV-19/Germany/BavPat1/2020|EPI_ISL_406862|2020-01-28	18	2138	2155	0.002	36.2
ACATTCCCACCAACAGAGCCT	seq_536701	3.88402	0.00657878	0.0499671	0	0	10.8401	0.147723	hCoV-19/Germany/BavPat1/2020|EPI_ISL_406862|2020-01-28	21	29303	29323	3.67e-05	42.1
ACTAAAATAAAACCTCAT	seq_554112	3.88402	0.00657878	0.0483787	0	0	10.8401	0.147723	hCoV-19/Germany/BavPat1/2020|EPI_ISL_406862|2020-01-28	18	5024	5041	0.002	36.2
GAACAGAGAAAACAAGATG	seq_553683	3.88402	0.00657878	0.0483787	0	0	10.8401	0.147723	hCoV-19/Germany/BavPat1/2020|EPI_ISL_406862|2020-01-28	19	3878	3896	0.00041	38.2
AACTGGAATAGCTGTTGAACAAGAC	seq_552134	3.88413	0.00658097	0.0498417	0	0	10.8471	1.16974	hCoV-19/Germany/BavPat1/2020|EPI_ISL_406862|2020-01-28	25	23809	23833	2.37e-07	50.1
GAAGAGTGAAAAGCAAGT	seq_553712	3.88413	0.00658097	0.0498417	0	0	10.8471	1.16974	hCoV-19/Germany/BavPat1/2020|EPI_ISL_406862|2020-01-28	18	3790	3807	0.002	36.2
AACACAACAAAGGGAGGT	seq_553359	3.88272	0.00660369	0.0499671	0	0	10.8331	0.874292	hCoV-19/Germany/BavPat1/2020|EPI_ISL_406862|2020-01-28	18	12728	12745	0.002	36.2
AGATGAGTTTTCTAGCAATGTTGC	seq_536608	3.88306	0.00661052	0.0484083	0	0	10.854	2.19175	hCoV-19/Germany/BavPat1/2020|EPI_ISL_406862|2020-01-28	24	16959	16982	8.5e-07	48.1
TCCAAACGCAAGCTTCG	seq_552868	3.88306	0.00661052	0.0498417	0	0	10.854	2.19175	hCoV-19/Germany/BavPat1/2020|EPI_ISL_406862|2020-01-28	17	5971	5987	0.005	34.2
TCTATCCAGTTGCGTCACC	seq_554544	3.88306	0.00661052	0.0499671	0	0	10.854	2.19175	hCoV-19/Germany/BavPat1/2020|EPI_ISL_406862|2020-01-28	19	1119	1137	0.00041	38.2
TGACGCATACAAAACATTCCCACC	seq_536578	3.88062	0.00667174	0.0499671	0	0	10.861	3.21377	hCoV-19/Germany/BavPat1/2020|EPI_ISL_406862|2020-01-28	24	29290	29313	8.5e-07	48.1
ATGTTACCTTCTTCATCTAC	seq_551891	3.83501	0.00748293	0.0495087	0	0	10.4892	1.67582	hCoV-19/Germany/BavPat1/2020|EPI_ISL_406862|2020-01-28	20	26018	26037	0.000124	40.1
CTGGAACATACGAGGGC	seq_552445	3.83501	0.00748293	0.0495087	0	0	10.4892	1.67582	hCoV-19/Germany/BavPat1/2020|EPI_ISL_406862|2020-01-28	17	27449	27465	0.005	34.2
AAGTTTTGGACCACTAGTGAG	seq_551791	3.83281	0.00752271	0.0495087	0	0	10.4683	1.39022	hCoV-19/Germany/BavPat1/2020|EPI_ISL_406862|2020-01-28	21	14358	14378	3.67e-05	42.1
GAAGGAAAACAGGGTAATTTC	seq_552759	3.83309	0.00753717	0.0495087	0	0	10.4962	2.69784	hCoV-19/Germany/BavPat1/2020|EPI_ISL_406862|2020-01-28	21	22046	22066	3.67e-05	42.1
CAACACACTTAACGATCT	seq_552398	3.82996	0.00762302	0.0495087	0	0	10.5031	3.71985	hCoV-19/Germany/BavPat1/2020|EPI_ISL_406862|2020-01-28	18	4516	4533	0.002	36.2
GTAATTTTAAAGTTACAAAAG	seq_551412	3.81153	0.00812498	0.0499483	0	0	10.524	6.7859	hCoV-19/Germany/BavPat1/2020|EPI_ISL_406862|2020-01-28	21	1731	1751	3.67e-05	42.1
GCAGAAGGGAGCAGAGGC	seq_554356	3.78337	0.00852851	0.0499671	0	0	10.1105	0.88414	hCoV-19/Germany/BavPat1/2020|EPI_ISL_406862|2020-01-28	18	28736	28753	0.002	36.2
CAAAGTCCTCAGAATAC	seq_551716	3.78369	0.00853793	0.0499671	0	0	10.1314	2.1819	hCoV-19/Germany/BavPat1/2020|EPI_ISL_406862|2020-01-28	17	5772	5788	0.005	34.2
GATGGAGCTGATGTTACT	seq_553163	3.78369	0.00853793	0.0499671	0	0	10.1314	2.1819	hCoV-19/Germany/BavPat1/2020|EPI_ISL_406862|2020-01-28	18	5009	5026	0.002	36.2
GAACAGAGAAAACAAGATGAT	seq_552745	3.77638	0.00871543	0.0499901	0	0	10.0965	2.92817	hCoV-19/Germany/BavPat1/2020|EPI_ISL_406862|2020-01-28	21	3878	3898	3.67e-05	42.1
