# Supplementary material for: SARS-CoV-2-encoded small RNAs are able to repress the host expression of SERINC5 to facilitate viral replication
Source: Front Microbiol. 2023 Feb 16;14:1066493. doi: 10.3389/fmicb.2023.1066493 (PMC9978209; doi:10.3389/fmicb.2023.1066493)
Supplement: Supplementary file 2 [file Table_2.XLSX]

## Sheet: Hoja1
Table S2. Prediction of svRNA hairpin structure by miRNA fold tool.
Name	vsRNA sequence	Predicted microRNA haiprin structure
svRNA1	ACTCATGCAGACCACACAAGGCAG	29532 29623 [-31] ((.((((.....(..(((((((....(((((((((((..(((...((......))...))).))))))))))).)))))))..).)))).)) AACUCAUGCAGACCACACAAGGCAGAUGGGCUAUAUAAACGUUUUCGCUUUUCCGUUUACGAUAUAUAGUCUACUCUUGUGCAGAAUGAAUU C GCAGA CA CAGA AA UUU CU AA UCAU C CACAAGG UGGGCUAUAUA CGU CG U || |||| | ||||||| ||||||||||| ||| || UU AGUA G GUGUUCU AUCUGAUAUAU GCA GC U A ----A AC ---C -A UUU CU
svRNA2	CAAAACATTCCCACCAACAGAGCC CAAAACATTCCCACCAACAGAGCCT TACAAAACATTCCCACCAACAGAGC ACAAAACATTCCCACCAACAGAGCC CAAAACATTCCCACCAACAGAGC	29276 29365 [-13.4] ((((.((....(((.(((.(((..((.(..((((..(((((......)))))...))))..).)).)))...))).)))...))..)))) GUGCCAUCAAAUUGGAUGACAAAGAUCCAAAUUUCAAAGAUCAAGUCAUUUUGCUGAAUAAGCAUAUUGACGCAUACAAAACAUUCCCAC -C CAAA G --A AG C AA -CA CA GUGC AU UUG AUG CAA AU C AUUU AAGAU A |||| || ||| ||| ||| || | |||| ||||| CACC UA AAC UAC GUU UA G UAAG UUUUA G CU -CAA A GCA -A C AA UCG CU
